# Supplementary material for: Single or Combined Dietary Supply of Psidium guajava and Phyllanthus amarus Extracts Differentially Modulate Immune Responses and Liver Proteome in Striped Catfish (Pangasianodon hyphophthalmus)
Source: Front Immunol. 2020 May 5;11:797. doi: 10.3389/fimmu.2020.00797 (PMC7214933; doi:10.3389/fimmu.2020.00797)
Supplement: Supplementary file 1 [file Data_Sheet_1.xlsx]

## Sheet: Suppl. Table 1
	Supplemental Table 1: Full protein set with scores for proteomics
No	Accession number	Database	Peptide count	Unique peptides	Confidence score	Mass	Species	Entry Name
1	XP_007228726.2	NCBI.nr	2	1	10.9021	15916.2	Astyanax mexicanus	retinol-binding protein 2
2	XP_007234192.2	NCBI.nr	17	3	142.006	47855.4	Astyanax mexicanus	beta-enolase
3	XP_007234886.2	NCBI.nr	2	2	10.8254	16627.7	Astyanax mexicanus	myosin light chain 3_ skeletal muscle isoform
4	XP_017340170.1	NCBI.nr	3	1	14.0436	55983.5	Ictalurus punctatus	PREDICTED: transcription factor 12-like isoform X1
5	XP_017539987.1	NCBI.nr	5	3	27.9678	122176	Pygocentrus nattereri	PREDICTED: protein NLRC3
6	XP_022518138.1	NCBI.nr	12	6	68.2981	153269	Astyanax mexicanus	NACHT_ LRR and PYD domains-containing protein 12
7	XP_007259999.2	NCBI.nr	13	2	99.5017	51030.3	Astyanax mexicanus	tubulin alpha chain
8	XP_017575713.1	NCBI.nr	4	1	29.468	25485.4	Pygocentrus nattereri	PREDICTED: ras-related protein Rab-3D-like isoform X2
9	XP_022524040.1	NCBI.nr	5	2	22.2645	45136.6	Astyanax mexicanus	golgin subfamily A member 6-like protein 22
10	XP_007254054.1	NCBI.nr	8	5	56.4891	24152.1	Astyanax mexicanus	ras-related protein Rab-14
11	XP_017341612.1	NCBI.nr	2	1	10.5761	204251	Ictalurus punctatus	PREDICTED: unconventional myosin-Vc
12	XP_022530352.1	NCBI.nr	23	7	130.235	78926.2	Astyanax mexicanus	propionyl-CoA carboxylase alpha chain_ mitochondrial
13	XP_015459981.2	NCBI.nr	2	1	9.4771	38876.8	Astyanax mexicanus	periphilin-1
14	XP_017311763.1	NCBI.nr	3	3	14.5262	248279	Ictalurus punctatus	PREDICTED: tudor domain-containing protein 6 isoform X1
15	XP_017308295.1	NCBI.nr	3	2	10.4841	14989.4	Ictalurus punctatus	PREDICTED: apolipoprotein A-II
16	XP_022519401.1	NCBI.nr	9	4	53.5445	134633	Astyanax mexicanus	NLR family CARD domain-containing protein 3-like isoform X1
17	XP_017318413.1	NCBI.nr	2	2	8.4616	18453.1	Ictalurus punctatus	PREDICTED: protocadherin-10-like
18	XP_017349754.1	NCBI.nr	56	11	395.3	91423	Ictalurus punctatus	PREDICTED: endoplasmin
19	XP_017567643.1	NCBI.nr	64	17	323.642	210519	Pygocentrus nattereri	PREDICTED: zinc finger CCCH domain-containing protein 13 isoform X3
20	AHH41989.1	NCBI.nr	3	1	14.1419	141991	Ictalurus punctatus	Structural maintenance of chromosomes protein 3
21	XP_017332502.1	NCBI.nr	3	2	15.3316	51843.1	Ictalurus punctatus	PREDICTED: fibrous sheath-interacting protein 1 isoform X1
22	XP_017547929.1	NCBI.nr	2	2	11.0099	21745.2	Pygocentrus nattereri	PREDICTED: beta-crystallin S-1
23	XP_017536934.1	NCBI.nr	5	2	28.3021	174336	Pygocentrus nattereri	PREDICTED: arf-GAP with Rho-GAP domain_ ANK repeat and PH domain-containing protein 1
24	XP_022532697.1	NCBI.nr	4	1	22.2629	81159.8	Astyanax mexicanus	calmodulin-binding transcription activator 1-like isoform X9
25	XP_017325855.1	NCBI.nr	3	1	15.3049	44861.7	Ictalurus punctatus	PREDICTED: probable tRNA N6-adenosine threonylcarbamoyltransferase_ mitochondrial
26	XP_007247231.2	NCBI.nr	4	1	18.5267	56030.4	Astyanax mexicanus	succinyl-CoA:3-ketoacid coenzyme A transferase 1_ mitochondrial
27	XP_007249874.2	NCBI.nr	25	15	102.809	202632	Astyanax mexicanus	zinc finger CCCH domain-containing protein 13-like isoform X1
28	XP_007252241.1	NCBI.nr	7	2	41.8438	22806.1	Astyanax mexicanus	ras-related protein Rab-10
29	XP_022531879.1	NCBI.nr	1	1	4.2803	19696.4	Astyanax mexicanus	H-2 class II histocompatibility antigen gamma chain
30	XP_022529129.1	NCBI.nr	45	14	242.845	224620	Astyanax mexicanus	myosin-1
31	AJF34920.1	NCBI.nr	1	1	5.6899	33548.3	Ictalurus punctatus	claudin 30d
32	XP_017306135.1	NCBI.nr	2	1	5.0459	68183.9	Ictalurus punctatus	PREDICTED: dolichyl-diphosphooligosaccharide--protein glycosyltransferase subunit 1
33	ADO28652.1	NCBI.nr	13	1	95.1402	36065.2	Ictalurus punctatus	glyceraldehyde-3-phosphate dehydrogenase
34	AHH40708.1	NCBI.nr	9	5	50.2817	79241.6	Ictalurus punctatus	Peroxisomal bifunctional enzyme
35	XP_007244710.2	NCBI.nr	2	1	9.8507	34608.9	Astyanax mexicanus	ventral anterior homeobox 1
36	XP_022525879.1	NCBI.nr	2	1	9.1591	101380	Astyanax mexicanus	atrial natriuretic peptide receptor 2
37	XP_022540138.1	NCBI.nr	1	1	4.5917	19638.5	Astyanax mexicanus	WAS/WASL-interacting protein family member 3-like
38	XP_022529565.1	NCBI.nr	32	4	164.19	224185	Astyanax mexicanus	myosin-7
39	XP_022539131.1	NCBI.nr	18	3	95.5305	213874	Astyanax mexicanus	myosin-9
40	XP_022532686.1	NCBI.nr	2	2	8.5064	52510.9	Astyanax mexicanus	LOW QUALITY PROTEIN: matrix remodeling-associated protein 8
41	XP_022519920.1	NCBI.nr	4	1	18.0835	94993.5	Astyanax mexicanus	NLR family CARD domain-containing protein 3-like isoform X1
42	AHH43015.1	NCBI.nr	1	1	5.3551	40994.5	Ictalurus punctatus	Decorin
43	XP_017335514.1	NCBI.nr	27	13	132.227	241875	Ictalurus punctatus	PREDICTED: centrosome-associated protein CEP250
44	XP_017548951.1	NCBI.nr	2	2	9.4087	32019.5	Pygocentrus nattereri	PREDICTED: transmembrane protein 189
45	XP_022537124.1	NCBI.nr	3	2	12.6883	31234.6	Astyanax mexicanus	TIP41-like protein
46	XP_017349325.1	NCBI.nr	5	4	25.9078	160447	Ictalurus punctatus	PREDICTED: NACHT_ LRR and PYD domains-containing protein 12
47	AAK95132.1	NCBI.nr	5	3	31.2059	30258.7	Ictalurus punctatus	ribosomal protein L7a
48	ABG54274.1	NCBI.nr	1	1	5.8971	12627.7	Ictalurus punctatus	macrophage migration inhibitory factor
49	XP_017552921.1	NCBI.nr	3	1	13.7542	28449.5	Pygocentrus nattereri	PREDICTED: protein BTG4
50	AAK95212.1	NCBI.nr	4	2	22.4467	18341.2	Ictalurus punctatus	40S ribosomal protein S27a
51	XP_017324404.1	NCBI.nr	4	2	26.0224	60569.1	Ictalurus punctatus	PREDICTED: TBC1 domain family member 22B isoform X1
52	XP_017562633.1	NCBI.nr	4	1	25.0604	33203.6	Pygocentrus nattereri	PREDICTED: ADP/ATP translocase 2
53	XP_022518223.1	NCBI.nr	5	2	24.7666	149273	Astyanax mexicanus	biorientation of chromosomes in cell division protein 1-like 1
54	XP_017552905.1	NCBI.nr	17	6	80.5612	145011	Pygocentrus nattereri	PREDICTED: serine/arginine repetitive matrix protein 2-like isoform X2
55	XP_007254365.3	NCBI.nr	4	2	18.271	59719.3	Astyanax mexicanus	interactor of HORMAD1 protein 1 isoform X2
56	XP_017349679.1	NCBI.nr	9	1	43.5388	127686	Ictalurus punctatus	PREDICTED: ELKS/Rab6-interacting/CAST family member 1-like isoform X2
57	AGI03833.1	NCBI.nr	17	4	108.259	54752.4	Clarias batrachus	glutamate dehydrogenase
58	XP_017340317.1	NCBI.nr	1	1	5.7815	69884.2	Ictalurus punctatus	PREDICTED: MAGUK p55 subfamily member 3 isoform X1
59	XP_017337215.1	NCBI.nr	10	6	48.6435	131956	Ictalurus punctatus	PREDICTED: cingulin-like isoform X2
60	AOZ15935.1	NCBI.nr	2	2	10.6937	44951.8	Tachysurus fulvidraco	guanine nucleotide-binding protein G(s) subunit alpha-like protein
61	XP_017569729.1	NCBI.nr	6	4	25.7406	73912.1	Pygocentrus nattereri	PREDICTED: nucleolar transcription factor 1
62	XP_017554912.1	NCBI.nr	2	1	10.9367	56440.1	Pygocentrus nattereri	PREDICTED: coiled-coil domain-containing protein 77 isoform X4
63	XP_007258143.1	NCBI.nr	13	4	62.5334	37054.5	Astyanax mexicanus	fructose-1_6-bisphosphatase 1
64	XP_022520311.1	NCBI.nr	2	1	14.9861	43826.3	Astyanax mexicanus	short-chain specific acyl-CoA dehydrogenase_ mitochondrial
65	XP_022521266.1	NCBI.nr	11	3	56.831	105631	Astyanax mexicanus	LOW QUALITY PROTEIN: NLR family CARD domain-containing protein 3
66	XP_017546918.1	NCBI.nr	9	3	52.365	116626	Pygocentrus nattereri	PREDICTED: splicing factor_ arginine/serine-rich 15 isoform X1
67	AAK95153.1	NCBI.nr	2	1	10.614	15797.8	Ictalurus punctatus	ribosomal protein L27
68	ABC75590.1	NCBI.nr	1	1	4.7889	15294.4	Ictalurus punctatus	hypothetical protein
69	XP_007253754.2	NCBI.nr	2	1	12.4108	24352.9	Astyanax mexicanus	ras-related protein Rab-33B
70	XP_017559503.1	NCBI.nr	6	6	40.1775	9940.45	Pygocentrus nattereri	PREDICTED: protein transport protein Sec61 subunit beta
71	XP_017553810.1	NCBI.nr	6	2	28.2999	55705.3	Pygocentrus nattereri	PREDICTED: regulator of nonsense transcripts 3B
72	XP_007244527.2	NCBI.nr	4	1	29.1502	20510.2	Astyanax mexicanus	membrane-associated progesterone receptor component 1
73	XP_007233279.2	NCBI.nr	8	5	34.7228	180540	Astyanax mexicanus	kinesin-like protein KIF14 isoform X2
74	AHH40228.1	NCBI.nr	4	2	24.5444	13093.6	Ictalurus punctatus	DNA-directed RNA polymerases I and III subunit RPAC2
75	ADO28551.1	NCBI.nr	9	6	62.5503	24946.7	Ictalurus punctatus	hypoxanthine-guanine phosphoribosyltransferase
76	XP_017575324.1	NCBI.nr	3	1	19.6939	20454.1	Pygocentrus nattereri	PREDICTED: telethonin
77	XP_017569494.1	NCBI.nr	6	1	30.49	77249	Pygocentrus nattereri	PREDICTED: FAST kinase domain-containing protein 2_ mitochondrial
78	XP_017580088.1	NCBI.nr	8	5	43.3922	87763.4	Pygocentrus nattereri	PREDICTED: junctophilin-3
79	XP_017319835.1	NCBI.nr	7	2	32.3738	175076	Ictalurus punctatus	PREDICTED: regulating synaptic membrane exocytosis protein 1 isoform X1
80	XP_015457457.2	NCBI.nr	3	1	13.8349	70959.3	Astyanax mexicanus	zinc finger protein 658B
81	XP_017328130.1	NCBI.nr	4	2	20.1545	40658.8	Ictalurus punctatus	PREDICTED: RING finger protein 32
82	XP_007253251.2	NCBI.nr	2	2	10.1738	43436.8	Astyanax mexicanus	F-box only protein 28
83	XP_022521195.1	NCBI.nr	1	1	4.2547	56822.4	Astyanax mexicanus	mesoderm induction early response protein 1 isoform X1
84	XP_022518254.1	NCBI.nr	5	2	21.5174	138885	Astyanax mexicanus	probable phospholipid-transporting ATPase IM
85	XP_017312101.1	NCBI.nr	3	2	19.1485	31491.4	Ictalurus punctatus	PREDICTED: protein RD3 isoform X1
86	XP_007259155.2	NCBI.nr	2	1	8.1308	44308.9	Astyanax mexicanus	guanine nucleotide-binding protein subunit alpha-13
87	XP_007249145.2	NCBI.nr	1	1	5.0485	31336.5	Astyanax mexicanus	omega-amidase NIT2
88	XP_007249354.1	NCBI.nr	2	2	8.9774	22887.6	Astyanax mexicanus	ADP-ribosylation factor-like protein 4A
89	XP_017312974.1	NCBI.nr	38	19	231.957	62540.1	Ictalurus punctatus	PREDICTED: protein disulfide-isomerase A2
90	XP_007250699.2	NCBI.nr	3	1	18.5836	81154.9	Astyanax mexicanus	cAMP-specific 3'_5'-cyclic phosphodiesterase 4B-like isoform X5
91	XP_015460886.2	NCBI.nr	14	2	61.0191	104299	Astyanax mexicanus	alpha-actinin-1 isoform X7
92	XP_007256648.2	NCBI.nr	33	7	196.532	59931	Astyanax mexicanus	ATP synthase subunit alpha_ mitochondrial
93	XP_017545014.1	NCBI.nr	4	1	28.0726	78288.2	Pygocentrus nattereri	PREDICTED: protein NLRC3-like
94	XP_017307754.1	NCBI.nr	9	4	48.0087	89954.2	Ictalurus punctatus	PREDICTED: transitional endoplasmic reticulum ATPase
95	XP_017550972.1	NCBI.nr	3	1	13.9621	56841.7	Pygocentrus nattereri	PREDICTED: doublesex- and mab-3-related transcription factor 2
96	XP_017330287.1	NCBI.nr	16	10	77.8508	39209.8	Ictalurus punctatus	PREDICTED: O-acetyl-ADP-ribose deacetylase MACROD1 isoform X1
97	XP_007240230.1	NCBI.nr	29	6	214.766	55286.4	Astyanax mexicanus	ATP synthase subunit beta_ mitochondrial
98	XP_017346960.1	NCBI.nr	5	2	25.1481	179257	Ictalurus punctatus	PREDICTED: sterile alpha motif domain-containing protein 9-like isoform X2
99	XP_017580756.1	NCBI.nr	14	1	63.7294	153634	Pygocentrus nattereri	PREDICTED: zinc finger protein 609
100	XP_017337060.1	NCBI.nr	16	8	79.1535	228307	Ictalurus punctatus	PREDICTED: myosin-9
101	XP_017548464.1	NCBI.nr	2	1	10.1662	28297.5	Pygocentrus nattereri	PREDICTED: uncharacterized protein LOC108424758
102	XP_017555569.1	NCBI.nr	3	2	13.2249	135348	Pygocentrus nattereri	PREDICTED: genetic suppressor element 1-like isoform X3
103	XP_017311566.1	NCBI.nr	3	2	13.8673	38028.9	Ictalurus punctatus	PREDICTED: lymphocyte expansion molecule
104	XP_017318271.1	NCBI.nr	3	2	18.1131	37620	Ictalurus punctatus	PREDICTED: verrucotoxin subunit beta-like
105	XP_017542221.1	NCBI.nr	4	1	17.8447	65498	Pygocentrus nattereri	PREDICTED: E3 ubiquitin-protein ligase TRIM39
106	XP_017553829.1	NCBI.nr	5	1	36.8943	42911.6	Pygocentrus nattereri	PREDICTED: SAM and SH3 domain-containing protein 3
107	XP_017315196.1	NCBI.nr	3	1	18.5789	79202.9	Ictalurus punctatus	PREDICTED: LOW QUALITY PROTEIN: apoptosis-inducing factor 1_ mitochondrial
108	XP_017541352.1	NCBI.nr	5	3	24.4252	69987.8	Pygocentrus nattereri	PREDICTED: maternal embryonic leucine zipper kinase
109	XP_022537287.1	NCBI.nr	4	3	21.3883	71907.5	Astyanax mexicanus	chitin synthase 2-like
110	XP_022542190.1	NCBI.nr	2	2	9.1253	53093	Astyanax mexicanus	syncytin-A
111	XP_007257218.1	NCBI.nr	16	4	81.7679	229183	Astyanax mexicanus	myosin-11-like isoform X1
112	AHH41775.1	NCBI.nr	2	1	9.7164	61149.9	Ictalurus punctatus	Cholesterol side-chain cleavage enzyme_ mitochondrial
113	XP_007248011.2	NCBI.nr	7	5	41.2608	35645.7	Astyanax mexicanus	nuclease-sensitive element-binding protein 1 isoform X1
114	XP_022524098.1	NCBI.nr	5	2	22.3298	183471	Astyanax mexicanus	LOW QUALITY PROTEIN: collagen alpha-1(XI) chain
115	XP_022542371.1	NCBI.nr	5	2	30.4444	49848.8	Astyanax mexicanus	antigen WC1.1-like
116	XP_022529708.1	NCBI.nr	6	3	18.8144	101068	Astyanax mexicanus	LOW QUALITY PROTEIN: rap guanine nucleotide exchange factor 5
117	AHH37647.1	NCBI.nr	2	1	9.8661	29447.3	Ictalurus punctatus	Acidic leucine-rich nuclear phosphoprotein 32 family member A
118	XP_022517996.1	NCBI.nr	10	1	56.4093	153194	Astyanax mexicanus	mitogen-activated protein kinase kinase kinase 5 isoform X1
119	XP_007246381.1	NCBI.nr	3	1	17.9713	15046.2	Astyanax mexicanus	60S ribosomal protein L22
120	XP_017555052.1	NCBI.nr	10	2	47.6867	102754	Pygocentrus nattereri	PREDICTED: UPF0258 protein KIAA1024 homolog
121	XP_007236789.1	NCBI.nr	4	3	23.6206	23162.2	Astyanax mexicanus	ras-related protein Rab-30
122	XP_017339709.1	NCBI.nr	8	6	38.6389	127006	Ictalurus punctatus	PREDICTED: integrin alpha-M
123	XP_022527112.1	NCBI.nr	24	6	110.573	102855	Astyanax mexicanus	staphylococcal nuclease domain-containing protein 1
124	XP_017550395.1	NCBI.nr	1	1	5.1064	55452.4	Pygocentrus nattereri	PREDICTED: tumor protein p53-inducible protein 13
125	XP_017572808.1	NCBI.nr	13	4	67.1578	228163	Pygocentrus nattereri	PREDICTED: myosin-9 isoform X1
126	XP_017540252.1	NCBI.nr	34	9	183.578	224487	Pygocentrus nattereri	PREDICTED: myosin heavy chain_ fast skeletal muscle
127	XP_017311256.1	NCBI.nr	29	18	149.516	119081	Ictalurus punctatus	PREDICTED: uncharacterized protein LOC108257759
128	XP_007239679.2	NCBI.nr	7	4	36.9692	106700	Astyanax mexicanus	protein FAM83B isoform X1
129	XP_017312157.1	NCBI.nr	1	1	11.7924	37220.7	Ictalurus punctatus	PREDICTED: RAB6-interacting golgin isoform X1
130	XP_007259202.2	NCBI.nr	11	2	57.8856	142383	Astyanax mexicanus	ATP-dependent RNA helicase DHX8
131	XP_017314978.1	NCBI.nr	5	2	21.8071	197307	Ictalurus punctatus	PREDICTED: putative leucine-rich repeat-containing protein DDB_G0290503
132	XP_017311267.1	NCBI.nr	13	1	90.2018	56561.2	Ictalurus punctatus	PREDICTED: cytochrome P450 2J2-like isoform X1
133	XP_022533198.1	NCBI.nr	2	1	10.1261	132926	Astyanax mexicanus	NLR family CARD domain-containing protein 3
134	AAK95188.1	NCBI.nr	11	1	60.7694	28906.7	Ictalurus punctatus	40S ribosomal protein S6
135	XP_022534125.1	NCBI.nr	12	4	55.0713	198154	Astyanax mexicanus	protein Shroom4 isoform X1
136	AHH39224.1	NCBI.nr	1	1	5.2301	35548.2	Ictalurus punctatus	Gamma-glutamyl hydrolase
137	XP_007228788.2	NCBI.nr	3	2	12.964	67923.3	Astyanax mexicanus	dolichyl-diphosphooligosaccharide--protein glycosyltransferase subunit 1
138	XP_022526978.1	NCBI.nr	5	3	24.4836	226286	Astyanax mexicanus	LOW QUALITY PROTEIN: dedicator of cytokinesis protein 4
139	XP_017545262.1	NCBI.nr	6	3	33.1803	55690.5	Pygocentrus nattereri	PREDICTED: protein NLRC3
140	XP_017306812.1	NCBI.nr	4	1	18.6913	53754.4	Ictalurus punctatus	PREDICTED: adenylate kinase 8 isoform X2
141	XP_007254493.2	NCBI.nr	3	2	21.7336	43213.1	Astyanax mexicanus	NF-kappa-B-activating protein isoform X2
142	XP_017349981.1	NCBI.nr	4	3	20.2527	53545	Ictalurus punctatus	PREDICTED: synaptic vesicle membrane protein VAT-1 homolog
143	ALK16250.1	NCBI.nr	5	1	29.589	37642.5	Tachysurus fulvidraco	ribosomal protein L7
144	XP_017349441.1	NCBI.nr	18	4	133.881	36593.2	Ictalurus punctatus	PREDICTED: L-lactate dehydrogenase B chain
145	XP_015458808.2	NCBI.nr	2	2	9.5848	32451.2	Astyanax mexicanus	diphthine methyl ester synthase
146	ABO38958.1	NCBI.nr	1	1	5.9083	6493.61	Sciades passany	ATPase subunit 8 (mitochondrion)
147	XP_022540603.1	NCBI.nr	12	8	62.9477	30385	Astyanax mexicanus	voltage-dependent anion-selective channel protein 2
148	XP_022519266.1	NCBI.nr	4	2	20.9699	69201.6	Astyanax mexicanus	LOW QUALITY PROTEIN: acyl-CoA dehydrogenase family member 11
149	XP_017578559.1	NCBI.nr	2	2	8.9256	66472.7	Pygocentrus nattereri	PREDICTED: N6-adenosine-methyltransferase 70 kDa subunit
150	XP_017341304.1	NCBI.nr	3	2	21.6414	119144	Ictalurus punctatus	PREDICTED: carboxylesterase 1D
151	XP_017555960.1	NCBI.nr	13	5	61.4366	202729	Pygocentrus nattereri	PREDICTED: trichohyalin-like isoform X1
152	XP_017322264.1	NCBI.nr	4	3	18.6223	181383	Ictalurus punctatus	PREDICTED: NACHT and WD repeat domain-containing protein 2-like isoform X1
153	XP_017312625.1	NCBI.nr	124	53	601.71	200737	Ictalurus punctatus	PREDICTED: zinc finger CCCH domain-containing protein 13 isoform X2
154	XP_022530304.1	NCBI.nr	7	3	33.2085	22053.1	Astyanax mexicanus	peroxiredoxin-1
155	AHH42223.1	NCBI.nr	2	1	8.9843	53364.9	Ictalurus punctatus	5'-nucleotidase domain-containing protein 1
156	XP_017320687.1	NCBI.nr	1	1	5.1583	58466.1	Ictalurus punctatus	PREDICTED: alpha-1_3-mannosyl-glycoprotein 4-beta-N-acetylglucosaminyltransferase C isoform X1
157	XP_022542445.1	NCBI.nr	5	2	22.1968	37851.7	Astyanax mexicanus	NACHT_ LRR and PYD domains-containing protein 12
158	XP_017333863.1	NCBI.nr	4	1	17.1892	108398	Ictalurus punctatus	PREDICTED: collagen alpha-1(VI) chain
159	XP_017570475.1	NCBI.nr	21	9	127.443	60248.7	Pygocentrus nattereri	PREDICTED: catalase
160	XP_017350314.1	NCBI.nr	4	1	17.8546	108764	Ictalurus punctatus	PREDICTED: NACHT_ LRR and PYD domains-containing protein 12-like isoform X5
161	XP_017541246.1	NCBI.nr	4	1	18.449	35955.9	Pygocentrus nattereri	PREDICTED: zinc-binding protein A33
162	XP_017307882.1	NCBI.nr	18	5	142.749	36974.4	Ictalurus punctatus	PREDICTED: fructose-1_6-bisphosphatase 1
163	XP_022536593.1	NCBI.nr	3	1	12.3807	55046.8	Astyanax mexicanus	G protein-coupled receptor kinase 5-like isoform X1
164	XP_017322396.1	NCBI.nr	5	3	28.2315	49562.6	Ictalurus punctatus	PREDICTED: uncharacterized protein LOC108264911 isoform X5
165	XP_017579951.1	NCBI.nr	3	1	22.4643	93198.1	Pygocentrus nattereri	PREDICTED: ERC protein 2-like
166	XP_017328557.1	NCBI.nr	4	1	22.5274	66409.4	Ictalurus punctatus	PREDICTED: uncharacterized protein LOC108268227
167	XP_017540188.1	NCBI.nr	8	4	35.3427	39103.3	Pygocentrus nattereri	PREDICTED: ephrin-B1
168	XP_007246079.2	NCBI.nr	6	4	25.2922	62201.4	Astyanax mexicanus	nucleolar protein 56
169	XP_017569721.1	NCBI.nr	2	2	9.0501	58815.4	Pygocentrus nattereri	PREDICTED: ubiquitin thioesterase otulin
170	XP_022532333.1	NCBI.nr	3	1	12.6275	47394.2	Astyanax mexicanus	TBC1 domain family member 13 isoform X1
171	XP_007256441.2	NCBI.nr	3	2	18.7639	41417.8	Astyanax mexicanus	ankyrin repeat and SOCS box protein 1
172	XP_022534299.1	NCBI.nr	7	5	36.6609	148827	Astyanax mexicanus	misshapen-like kinase 1 isoform X3
173	XP_022518127.1	NCBI.nr	8	4	37.9018	138591	Astyanax mexicanus	NACHT_ LRR and PYD domains-containing protein 12
174	XP_022518141.1	NCBI.nr	4	1	18.6849	217972	Astyanax mexicanus	LOW QUALITY PROTEIN: uncharacterized protein LOC111188587
175	XP_022526884.1	NCBI.nr	10	4	52.9387	130306	Astyanax mexicanus	scavenger receptor cysteine-rich type 1 protein M130
176	XP_022523468.1	NCBI.nr	2	1	9.7192	40321	Astyanax mexicanus	LIM homeobox transcription factor 1-beta
177	XP_017565115.1	NCBI.nr	2	2	10.3978	42791.6	Pygocentrus nattereri	PREDICTED: kinesin-like calmodulin-binding protein
178	XP_017339997.1	NCBI.nr	4	1	18.5647	183668	Ictalurus punctatus	PREDICTED: unconventional myosin-XVB-like isoform X1
179	AHH37758.1	NCBI.nr	1	1	5.9474	12026.9	Ictalurus punctatus	CDGSH iron-sulfur domain-containing protein 1
180	XP_017576294.1	NCBI.nr	4	3	23.6534	196874	Pygocentrus nattereri	PREDICTED: uncharacterized protein LOC108441327
181	XP_017550704.1	NCBI.nr	4	2	36.1165	68622.7	Pygocentrus nattereri	PREDICTED: NADP-dependent malic enzyme
182	XP_017572160.1	NCBI.nr	4	1	19.4046	50024.8	Pygocentrus nattereri	PREDICTED: keratin_ type I cytoskeletal 42
183	XP_007244185.2	NCBI.nr	18	5	92.3606	116788	Astyanax mexicanus	RNA-binding protein 26 isoform X2
184	XP_022529016.1	NCBI.nr	15	8	95.5105	14979.1	Astyanax mexicanus	fatty acid-binding protein_ brain
185	XP_007253394.1	NCBI.nr	8	1	54.9292	20657.8	Astyanax mexicanus	ADP-ribosylation factor 3
186	XP_017543298.1	NCBI.nr	3	1	13.2377	38100.9	Pygocentrus nattereri	PREDICTED: zona pellucida sperm-binding protein 3
187	AHH39114.1	NCBI.nr	2	2	14.4114	17814.5	Ictalurus punctatus	Protein UXT
188	XP_007258757.2	NCBI.nr	4	1	26.1272	60052.7	Astyanax mexicanus	cytochrome P450 1B1
189	XP_007257230.2	NCBI.nr	2	1	13.557	48134.3	Astyanax mexicanus	leukocyte immunoglobulin-like receptor subfamily B member 3 isoform X1
190	NP_001187039.1	NCBI.nr	5	3	26.7495	25028.1	Ictalurus punctatus	ribosomal protein L10
191	XP_017553715.1	NCBI.nr	13	4	61.8669	144080	Pygocentrus nattereri	PREDICTED: 1-phosphatidylinositol 4_5-bisphosphate phosphodiesterase gamma-1 isoform X3
192	XP_022532944.1	NCBI.nr	6	4	36.5066	148045	Astyanax mexicanus	F-actin-methionine sulfoxide oxidase mical1
193	XP_007252444.2	NCBI.nr	56	9	367.141	91689.1	Astyanax mexicanus	LOW QUALITY PROTEIN: endoplasmin
194	XP_017558344.1	NCBI.nr	7	4	30.2887	241794	Pygocentrus nattereri	PREDICTED: protein PRRC2B
195	XP_007254893.2	NCBI.nr	4	1	17.1706	74609.6	Astyanax mexicanus	coiled-coil domain-containing protein 81 isoform X1
196	XP_017552101.1	NCBI.nr	22	3	131.404	98217.4	Pygocentrus nattereri	PREDICTED: glycogen phosphorylase_ liver form
197	XP_007252135.2	NCBI.nr	4	2	27.1955	121710	Astyanax mexicanus	LOW QUALITY PROTEIN: golgin subfamily A member 2
198	XP_017335371.1	NCBI.nr	3	1	13.6498	92256.2	Ictalurus punctatus	PREDICTED: peptidyl-prolyl cis-trans isomerase G isoform X1
199	XP_022518850.1	NCBI.nr	2	1	9.4773	129997	Astyanax mexicanus	NLR family CARD domain-containing protein 3
200	XP_022533564.1	NCBI.nr	4	1	16.5166	30952.6	Astyanax mexicanus	calcium-activated potassium channel subunit beta-3
201	XP_017555142.1	NCBI.nr	16	1	94.0038	131157	Pygocentrus nattereri	PREDICTED: pyruvate carboxylase_ mitochondrial-like isoform X2
202	XP_022540933.1	NCBI.nr	14	6	91.4191	25337.7	Astyanax mexicanus	glutathione S-transferase A4
203	XP_007230825.2	NCBI.nr	3	1	25.5626	17363.1	Astyanax mexicanus	nucleoside diphosphate kinase A2
204	XP_022517698.1	NCBI.nr	2	1	9.9388	133888	Astyanax mexicanus	protein NLRC3-like isoform X1
205	XP_017348808.1	NCBI.nr	4	1	20.3102	93780.5	Ictalurus punctatus	PREDICTED: neurofilament medium polypeptide
206	XP_007229395.2	NCBI.nr	11	7	53.3158	71116.6	Astyanax mexicanus	uncharacterized protein LOC103043728
207	XP_017542670.1	NCBI.nr	3	1	14.656	37581.2	Pygocentrus nattereri	PREDICTED: uncharacterized protein LOC108414332
208	XP_017559325.1	NCBI.nr	2	2	16.2405	46938.8	Pygocentrus nattereri	PREDICTED: alpha-2Da adrenergic receptor
209	XP_017539011.1	NCBI.nr	16	2	83.5813	48580.7	Pygocentrus nattereri	PREDICTED: keratin_ type I cytoskeletal 18
210	XP_017564257.1	NCBI.nr	15	9	67.9708	169450	Pygocentrus nattereri	PREDICTED: NACHT_ LRR and PYD domains-containing protein 12
211	XP_017561846.1	NCBI.nr	3	1	12.316	193730	Pygocentrus nattereri	PREDICTED: kinesin-like protein KIF1A isoform X1
212	AHH42056.1	NCBI.nr	21	6	169.287	45525.9	Ictalurus punctatus	4-hydroxyphenylpyruvate dioxygenase
213	XP_022538600.1	NCBI.nr	3	1	13.6696	14517.3	Astyanax mexicanus	testis-expressed protein 33
214	XP_017336033.1	NCBI.nr	4	2	17.618	123922	Ictalurus punctatus	PREDICTED: LOW QUALITY PROTEIN: zinc finger protein 850
215	XP_017335704.1	NCBI.nr	6	2	41.5629	15681.6	Ictalurus punctatus	PREDICTED: cytochrome b5
216	XP_022526555.1	NCBI.nr	1	1	4.6257	72233.6	Astyanax mexicanus	differentially expressed in FDCP 6 homolog
217	XP_017312700.1	NCBI.nr	36	3	212.566	120916	Ictalurus punctatus	PREDICTED: ATP-citrate synthase
218	XP_017540935.1	NCBI.nr	2	1	10.1846	39111.3	Pygocentrus nattereri	PREDICTED: H-2 class I histocompatibility antigen_ Q9 alpha chain
219	XP_022539095.1	NCBI.nr	27	8	125.304	224776	Astyanax mexicanus	LOW QUALITY PROTEIN: myosin-16
220	XP_017350317.1	NCBI.nr	3	1	10.5632	87608.5	Ictalurus punctatus	PREDICTED: protein NLRC3
221	XP_022520588.1	NCBI.nr	4	1	19.2665	64189.9	Astyanax mexicanus	dimethylaniline monooxygenase [N-oxide-forming] 5
222	ADO29373.1	NCBI.nr	1	1	5.4136	13501.4	Ictalurus punctatus	replication protein a 14 kda subunit
223	XP_022521353.1	NCBI.nr	14	9	70.4659	127148	Astyanax mexicanus	MORC family CW-type zinc finger protein 3 isoform X2
224	XP_017343473.1	NCBI.nr	22	4	117.902	217097	Ictalurus punctatus	PREDICTED: glutamate receptor ionotropic_ NMDA 2D
225	XP_017580575.1	NCBI.nr	1	1	4.7605	18877.5	Pygocentrus nattereri	PREDICTED: CD276 antigen
226	XP_022540920.1	NCBI.nr	8	4	51.4718	27693.7	Astyanax mexicanus	group XIIB secretory phospholipase A2-like protein isoform X2
227	XP_007249218.1	NCBI.nr	13	6	63.6677	42867.6	Astyanax mexicanus	60S ribosomal protein L4
228	XP_017314586.1	NCBI.nr	21	12	125.079	35684.5	Ictalurus punctatus	PREDICTED: amine sulfotransferase
229	XP_017324922.1	NCBI.nr	15	5	80.5825	245615	Ictalurus punctatus	PREDICTED: LOW QUALITY PROTEIN: unconventional myosin-X
230	XP_015463150.2	NCBI.nr	2	1	10.0744	136079	Astyanax mexicanus	NLR family CARD domain-containing protein 3-like isoform X1
231	XP_017335997.1	NCBI.nr	7	2	49.2835	49733.6	Ictalurus punctatus	PREDICTED: keratin_ type II cytoskeletal 8-like isoform X1
232	NP_001278186.1	NCBI.nr	32	7	187.673	83564	Astyanax mexicanus	heat shock protein HSP 90-alpha 1
233	XP_017319692.1	NCBI.nr	1	1	4.5504	14832.6	Ictalurus punctatus	PREDICTED: prostate-associated microseminoprotein
234	XP_017311371.1	NCBI.nr	2	2	14.0287	33332.3	Ictalurus punctatus	PREDICTED: E3 ubiquitin-protein ligase TRIM11
235	XP_017547481.1	NCBI.nr	4	1	19.0415	56728.5	Pygocentrus nattereri	PREDICTED: zinc-binding protein A33
236	AAK95139.1	NCBI.nr	2	1	8.4015	24442.9	Ictalurus punctatus	ribosomal protein L13
237	XP_017318646.1	NCBI.nr	7	2	32.0783	158230	Ictalurus punctatus	PREDICTED: uncharacterized protein LOC108262813
238	XP_017539321.1	NCBI.nr	3	2	14.8255	46316.3	Pygocentrus nattereri	PREDICTED: chloride intracellular channel protein 5
239	XP_017541663.1	NCBI.nr	19	11	113.325	149804	Pygocentrus nattereri	PREDICTED: uncharacterized protein LOC108413582
240	XP_007248595.2	NCBI.nr	43	9	222.479	98256.6	Astyanax mexicanus	glycogen phosphorylase_ liver form
241	XP_017559732.1	NCBI.nr	5	3	24.4004	68256.9	Pygocentrus nattereri	PREDICTED: RNA polymerase II elongation factor ELL2
242	XP_017312541.1	NCBI.nr	1	1	5.6398	78010.2	Ictalurus punctatus	PREDICTED: B-cell receptor CD22-like isoform X1
243	XP_017335744.1	NCBI.nr	63	17	457.23	100012	Ictalurus punctatus	PREDICTED: cytosolic 10-formyltetrahydrofolate dehydrogenase
244	NP_001187873.1	NCBI.nr	11	1	52.0977	39007	Ictalurus punctatus	sorbitol dehydrogenase
245	XP_022527492.1	NCBI.nr	5	3	20.8328	51380.8	Astyanax mexicanus	LOW QUALITY PROTEIN: phenylalanine-4-hydroxylase
246	XP_022532784.1	NCBI.nr	2	1	11.7011	58288.5	Astyanax mexicanus	cysteine sulfinic acid decarboxylase
247	XP_017337545.1	NCBI.nr	18	2	146.059	48327.5	Ictalurus punctatus	PREDICTED: adenosylhomocysteinase
248	XP_017323241.1	NCBI.nr	14	1	79.6791	80249.6	Ictalurus punctatus	PREDICTED: peroxisomal multifunctional enzyme type 2
249	XP_007238900.2	NCBI.nr	3	2	13.0919	46562.3	Astyanax mexicanus	uncharacterized protein LOC103022935
250	XP_007243986.2	NCBI.nr	5	2	27.3987	173620	Astyanax mexicanus	coiled-coil domain-containing protein 180 isoform X3
251	XP_017307166.1	NCBI.nr	6	2	25.3155	25292.3	Ictalurus punctatus	PREDICTED: ran-specific GTPase-activating protein
252	XP_007256318.2	NCBI.nr	30	3	175.853	121102	Astyanax mexicanus	ATP-citrate synthase
253	XP_017351151.1	NCBI.nr	24	8	107.692	226577	Ictalurus punctatus	PREDICTED: ankyrin repeat domain-containing protein 12 isoform X2
254	XP_022538259.1	NCBI.nr	61	3	383.18	223235	Astyanax mexicanus	LOW QUALITY PROTEIN: myosin heavy chain_ fast skeletal muscle
255	XP_022528198.1	NCBI.nr	11	2	49.4374	96928	Astyanax mexicanus	glycogen phosphorylase_ brain form
256	XP_017559348.1	NCBI.nr	2	2	15.3374	42828.3	Pygocentrus nattereri	PREDICTED: trophoblast glycoprotein
257	XP_022519014.1	NCBI.nr	1	1	5.3532	26950.5	Astyanax mexicanus	syntaxin-8
258	XP_022518109.1	NCBI.nr	2	1	8.2211	29123	Astyanax mexicanus	uncharacterized protein LOC111188568
259	NP_001187187.1	NCBI.nr	13	4	98.5762	35963	Ictalurus punctatus	annexin A4
260	XP_017576777.1	NCBI.nr	5	3	24.4374	51759.7	Pygocentrus nattereri	PREDICTED: mesoderm induction early response protein 1-like isoform X1
261	XP_017576614.1	NCBI.nr	4	1	18.9108	129024	Pygocentrus nattereri	PREDICTED: NACHT_ LRR and PYD domains-containing protein 3-like isoform X1
262	XP_017558868.1	NCBI.nr	4	1	17.8671	71593.3	Pygocentrus nattereri	PREDICTED: meiotic recombination protein REC8 homolog
263	XP_017545759.1	NCBI.nr	6	5	33.691	90571.6	Pygocentrus nattereri	PREDICTED: caldesmon isoform X1
264	XP_017313657.1	NCBI.nr	3	2	16.5008	17925.7	Ictalurus punctatus	PREDICTED: ADP-ribosylation factor-like protein 11 isoform X2
265	XP_017537668.1	NCBI.nr	11	6	60.8644	189705	Pygocentrus nattereri	PREDICTED: PHD finger protein 3
266	XP_007248948.1	NCBI.nr	16	6	98.5284	33712.9	Astyanax mexicanus	regucalcin
267	XP_017541444.1	NCBI.nr	4	3	21.154	30641.7	Pygocentrus nattereri	PREDICTED: integrin alpha-X
268	XP_007255549.2	NCBI.nr	27	7	128.319	96567.9	Astyanax mexicanus	RNA-binding protein 25
269	XP_007236609.2	NCBI.nr	8	4	34.4071	155113	Astyanax mexicanus	LOW QUALITY PROTEIN: insulin receptor
270	XP_022541189.1	NCBI.nr	6	2	28.6047	202664	Astyanax mexicanus	uncharacterized protein LOC111196236
271	XP_017561414.1	NCBI.nr	9	1	57.5257	46536.3	Pygocentrus nattereri	PREDICTED: 2-amino-3-ketobutyrate coenzyme A ligase_ mitochondrial
272	XP_017541096.1	NCBI.nr	19	8	105.695	29193.9	Pygocentrus nattereri	PREDICTED: polyglutamine-binding protein 1 isoform X2
273	XP_007251567.2	NCBI.nr	31	6	174.386	49960.4	Astyanax mexicanus	intermediate filament protein ON3
274	AHH40351.1	NCBI.nr	5	1	26.3764	129496	Ictalurus punctatus	Protein NLRC3
275	XP_022541009.1	NCBI.nr	7	2	33.764	113631	Astyanax mexicanus	NACHT_ LRR and PYD domains-containing protein 14-like
276	XP_007236599.1	NCBI.nr	1	1	5.2044	22667.7	Astyanax mexicanus	protein phosphatase inhibitor 2 isoform X1
277	XP_017540594.1	NCBI.nr	6	3	26.3504	129325	Pygocentrus nattereri	PREDICTED: NACHT_ LRR and PYD domains-containing protein 3
278	XP_022527809.1	NCBI.nr	2	2	9.7923	32229.9	Astyanax mexicanus	protocadherin gamma-A2
279	XP_017310293.1	NCBI.nr	3	1	17.1504	48370.8	Ictalurus punctatus	PREDICTED: probable acyl-CoA dehydrogenase 6
280	XP_022535644.1	NCBI.nr	3	1	17.0379	15576.9	Astyanax mexicanus	cytochrome c oxidase subunit 5A_ mitochondrial-like isoform X2
281	XP_022522111.1	NCBI.nr	5	3	26.9721	37395.5	Astyanax mexicanus	mitochondrial 2-oxoglutarate/malate carrier protein
282	ADO28033.1	NCBI.nr	9	1	66.7164	20638.2	Ictalurus furcatus	membrane-associated progesterone receptor component 1
283	XP_017548507.1	NCBI.nr	19	11	88.266	231740	Pygocentrus nattereri	PREDICTED: envoplakin
284	XP_017333120.1	NCBI.nr	4	2	17.0638	100010	Ictalurus punctatus	PREDICTED: cell surface glycoprotein 1
285	XP_007251105.2	NCBI.nr	35	13	174.885	160480	Astyanax mexicanus	serine/arginine repetitive matrix protein 2
286	XP_007238711.1	NCBI.nr	7	5	38.1959	87759.9	Astyanax mexicanus	cullin-2
287	XP_007246720.2	NCBI.nr	104	35	468.848	208980	Astyanax mexicanus	zinc finger CCCH domain-containing protein 13 isoform X3
288	XP_007245138.1	NCBI.nr	19	10	119.384	46035.2	Astyanax mexicanus	serine--pyruvate aminotransferase
289	XP_017571216.1	NCBI.nr	3	2	12.6239	50415.6	Pygocentrus nattereri	PREDICTED: C-type lectin domain family 4 member K
290	XP_017343392.1	NCBI.nr	9	2	47.3667	87997.8	Ictalurus punctatus	PREDICTED: EMILIN-3
291	XP_017311270.1	NCBI.nr	24	5	163.035	56588.3	Ictalurus punctatus	PREDICTED: cytochrome P450 2J2
292	ADO28091.1	NCBI.nr	2	1	10.4719	32131.7	Ictalurus furcatus	phenazine biosynthesis-like domain-containing protein 2
293	XP_017545844.1	NCBI.nr	7	3	44.4949	62888.2	Pygocentrus nattereri	PREDICTED: adenosylhomocysteinase 2-like isoform X4
294	ABC94633.1	NCBI.nr	4	1	33.3177	18709.5	Ictalurus punctatus	protein disulfide-isomerase
295	XP_022527339.1	NCBI.nr	3	1	15.9796	58129.8	Astyanax mexicanus	apolipoprotein L3-like isoform X1
296	AHH37405.1	NCBI.nr	4	3	21.1258	54962	Ictalurus punctatus	Fumarate hydratase_ mitochondrial
297	BAO51650.2	NCBI.nr	9	1	76.383	37119.6	Clarias batrachus	fructose 1_6-bisphosphatase 1
298	XP_022529355.1	NCBI.nr	4	2	20.1962	69851.7	Astyanax mexicanus	HMG domain-containing protein 4
299	XP_017345731.1	NCBI.nr	2	1	11.2044	87977.8	Ictalurus punctatus	PREDICTED: microtubule-associated protein tau
300	XP_017331952.1	NCBI.nr	14	6	82.14	33460.9	Ictalurus punctatus	PREDICTED: glycine N-methyltransferase
301	XP_017547479.1	NCBI.nr	2	1	11.3188	36362.7	Pygocentrus nattereri	PREDICTED: heterogeneous nuclear ribonucleoprotein A/B
302	XP_017550015.1	NCBI.nr	7	6	34.5226	225947	Pygocentrus nattereri	PREDICTED: protein Daple isoform X2
303	XP_017550132.1	NCBI.nr	6	1	33.3081	122203	Pygocentrus nattereri	PREDICTED: cyclin-dependent kinase-like 5 isoform X1
304	XP_017554799.1	NCBI.nr	1	1	5.214	89435.8	Pygocentrus nattereri	PREDICTED: leucine-rich repeat and WD repeat-containing protein 1 isoform X1
305	XP_017561927.1	NCBI.nr	12	7	65.0127	91303.8	Pygocentrus nattereri	PREDICTED: GRIP and coiled-coil domain-containing protein 1
306	XP_022522508.1	NCBI.nr	1	1	4.8994	25236.6	Astyanax mexicanus	hemogen
307	XP_017351144.1	NCBI.nr	6	2	33.9363	24393.5	Ictalurus punctatus	PREDICTED: ras-related protein Rab-35-like isoform X1
308	ABB70928.1	NCBI.nr	2	2	16.0452	15337.4	Ictalurus punctatus	immunoglobulin heavy chain variable region
309	XP_017575943.1	NCBI.nr	6	3	36.7784	49817.3	Pygocentrus nattereri	PREDICTED: keratin_ type II cytoskeletal cochleal
310	XP_017335736.1	NCBI.nr	2	1	10.2176	71389	Ictalurus punctatus	PREDICTED: WD repeat-containing protein 82
311	XP_017334548.1	NCBI.nr	25	2	129.95	224977	Ictalurus punctatus	PREDICTED: myosin-7
312	XP_017543653.1	NCBI.nr	1	1	4.7245	42036.8	Pygocentrus nattereri	PREDICTED: uncharacterized protein LOC108415167
313	AHH37736.1	NCBI.nr	3	3	13.9225	92444.2	Ictalurus punctatus	Chondroitin sulfate synthase 1
314	XP_007242104.2	NCBI.nr	2	1	10.3226	40221.8	Astyanax mexicanus	breast cancer metastasis-suppressor 1 homolog
315	XP_007260484.2	NCBI.nr	3	2	16.76	23872	Astyanax mexicanus	ras-related protein Rab-5B
316	XP_017541191.1	NCBI.nr	29	9	184.16	45290.7	Pygocentrus nattereri	PREDICTED: 4-hydroxyphenylpyruvate dioxygenase
317	XP_022533268.1	NCBI.nr	31	7	185.528	59229.5	Astyanax mexicanus	glucose-6-phosphate 1-dehydrogenase isoform X2
318	XP_022531931.1	NCBI.nr	9	3	40.7778	146326	Astyanax mexicanus	NACHT_ LRR and PYD domains-containing protein 3
319	XP_007259536.1	NCBI.nr	14	5	92.2837	24815.7	Astyanax mexicanus	peroxiredoxin-6
320	XP_022520854.1	NCBI.nr	5	3	18.8673	76637.7	Astyanax mexicanus	LOW QUALITY PROTEIN: gamma-tubulin complex component 4
321	XP_017538369.1	NCBI.nr	2	1	15.126	20707	Pygocentrus nattereri	PREDICTED: biogenesis of lysosome-related organelles complex 1 subunit 3
322	XP_017540516.1	NCBI.nr	3	3	13.1641	24502.2	Pygocentrus nattereri	PREDICTED: homeobox protein HMX2
323	XP_022540629.1	NCBI.nr	3	2	12.9039	158458	Astyanax mexicanus	uncharacterized protein LOC103041609 isoform X1
324	XP_007249508.1	NCBI.nr	3	2	12.6235	43311.7	Astyanax mexicanus	opioid growth factor receptor-like protein 1
325	XP_017328227.1	NCBI.nr	3	1	12.4341	66627.6	Ictalurus punctatus	PREDICTED: uncharacterized protein LOC108268060
326	XP_017555074.1	NCBI.nr	3	2	12.844	42904.6	Pygocentrus nattereri	PREDICTED: LOW QUALITY PROTEIN: vacuolar protein sorting-associated protein 37D
327	XP_017557043.1	NCBI.nr	2	1	10.1017	98779.8	Pygocentrus nattereri	PREDICTED: janus kinase and microtubule-interacting protein 3 isoform X1
328	XP_017307563.1	NCBI.nr	31	16	253.968	57400.4	Ictalurus punctatus	PREDICTED: aldehyde dehydrogenase_ mitochondrial
329	XP_007252676.1	NCBI.nr	10	2	66.7048	28598.9	Astyanax mexicanus	tropomyosin alpha-4 chain isoform X4
330	XP_022520172.1	NCBI.nr	8	5	42.4794	145155	Astyanax mexicanus	trichohyalin
331	XP_022521984.1	NCBI.nr	4	4	18.8795	69867.7	Astyanax mexicanus	serine/threonine-protein kinase A-Raf isoform X1
332	XP_017315527.1	NCBI.nr	1	1	6.2092	30528.1	Ictalurus punctatus	PREDICTED: surfeit locus protein 4
333	XP_007246229.2	NCBI.nr	17	8	92.5393	66035.8	Astyanax mexicanus	lamin-B2
334	XP_017305458.1	NCBI.nr	9	4	41.4412	88350.5	Ictalurus punctatus	PREDICTED: protein bicaudal D homolog 2
335	XP_017567785.1	NCBI.nr	28	1	155.974	223738	Pygocentrus nattereri	PREDICTED: myosin-7
336	XP_007245504.1	NCBI.nr	2	1	13.6947	28683.4	Astyanax mexicanus	60S ribosomal protein L7-like 1
337	XP_022522715.1	NCBI.nr	7	3	31.1747	47662.9	Astyanax mexicanus	flotillin-1
338	ADO27778.1	NCBI.nr	2	2	9.0284	40388.8	Ictalurus furcatus	actin-related protein 3-feb complex subunit 1b
339	XP_007231262.2	NCBI.nr	2	1	9.6778	43297.4	Astyanax mexicanus	relaxin-3 receptor 1
340	XP_017543651.1	NCBI.nr	1	1	4.371	17003	Pygocentrus nattereri	PREDICTED: T-cell differentiation antigen CD6-like
341	XP_017550298.1	NCBI.nr	2	2	5.56	98602.6	Pygocentrus nattereri	PREDICTED: exocyst complex component 3-like protein 2
342	XP_022517817.1	NCBI.nr	5	1	27.0424	43607.5	Astyanax mexicanus	beta-ureidopropionase isoform X1
343	ADO28516.1	NCBI.nr	9	6	66.7496	20214.3	Ictalurus punctatus	ADP-ribosylation factor 6
344	XP_022526766.1	NCBI.nr	9	1	53.0965	71072.4	Astyanax mexicanus	heat shock 70 kDa protein
345	XP_017326827.1	NCBI.nr	3	1	15.0016	61684.2	Ictalurus punctatus	PREDICTED: ubiquitin carboxyl-terminal hydrolase 29-like isoform X1
346	XP_022525790.1	NCBI.nr	2	2	13.2989	18694.1	Astyanax mexicanus	glycine cleavage system H protein_ mitochondrial
347	ADO27826.1	NCBI.nr	4	2	23.4116	28972.1	Ictalurus furcatus	15-hydroxyprostaglandin dehydrogenase (NAD+)
348	XP_007257960.2	NCBI.nr	3	1	15.5145	49295.8	Astyanax mexicanus	uncharacterized protein LOC103044683
349	XP_017537466.1	NCBI.nr	2	2	9.2125	106384	Pygocentrus nattereri	PREDICTED: NACHT_ LRR and PYD domains-containing protein 12
350	XP_017326285.1	NCBI.nr	2	2	16.0448	34031.4	Ictalurus punctatus	PREDICTED: short stature homeobox protein isoform X1
351	XP_017313713.1	NCBI.nr	5	2	23.9271	149603	Ictalurus punctatus	PREDICTED: regulating synaptic membrane exocytosis protein 1-like isoform X9
352	XP_017566951.1	NCBI.nr	5	1	36.2104	65603.5	Pygocentrus nattereri	PREDICTED: protein NDNF isoform X1
353	XP_007249980.1	NCBI.nr	4	2	22.5641	23246	Astyanax mexicanus	guanylyl cyclase-activating protein 2
354	XP_022518396.1	NCBI.nr	5	2	28.5357	46757.7	Astyanax mexicanus	probable imidazolonepropionase
355	ADO28080.1	NCBI.nr	3	1	14.3649	29948.6	Ictalurus furcatus	probable u3 small nucleolar RNA-associated protein 11
356	XP_022519404.1	NCBI.nr	6	1	36.0662	136335	Astyanax mexicanus	NACHT_ LRR and PYD domains-containing protein 3
357	XP_007235039.2	NCBI.nr	3	3	15.0989	46350.8	Astyanax mexicanus	splicing factor 45 isoform X1
358	XP_022538826.1	NCBI.nr	40	12	217.507	42566	Astyanax mexicanus	negative elongation factor E
359	ADO27889.1	NCBI.nr	2	1	11.7711	17277.9	Ictalurus furcatus	ubiquitin-conjugating enzyme e2 n
360	XP_007250644.2	NCBI.nr	4	3	24.5328	34514.7	Astyanax mexicanus	arginine and glutamate-rich protein 1-B
361	XP_017556393.1	NCBI.nr	18	1	124.211	57134.9	Pygocentrus nattereri	PREDICTED: keratin_ type II cytoskeletal 8
362	XP_022527202.1	NCBI.nr	7	3	29.2065	133948	Astyanax mexicanus	liprin-alpha-2 isoform X12
363	XP_007245202.1	NCBI.nr	9	1	48.9155	59862.4	Astyanax mexicanus	propionyl-CoA carboxylase beta chain_ mitochondrial
364	XP_007256960.2	NCBI.nr	22	11	123.157	57835.9	Astyanax mexicanus	pyruvate kinase PKM-like isoform X2
365	NP_001187297.1	NCBI.nr	15	6	88.5776	33721.9	Ictalurus punctatus	regucalcin
366	XP_017576932.1	NCBI.nr	3	1	14.8725	247414	Pygocentrus nattereri	PREDICTED: Alstrom syndrome protein 1 isoform X1
367	XP_007260043.2	NCBI.nr	4	2	20.6524	106205	Astyanax mexicanus	ubiquitin carboxyl-terminal hydrolase 37 isoform X1
368	XP_017537216.1	NCBI.nr	7	1	39.6092	59471.9	Pygocentrus nattereri	PREDICTED: formimidoyltransferase-cyclodeaminase
369	AHH37430.1	NCBI.nr	3	1	17.7205	23453.5	Ictalurus punctatus	Ras-related protein Rab-43
370	XP_017315917.1	NCBI.nr	5	4	22.4244	60025.5	Ictalurus punctatus	PREDICTED: E3 SUMO-protein ligase CBX4
371	XP_017318948.1	NCBI.nr	12	7	50.5533	237362	Ictalurus punctatus	PREDICTED: uncharacterized protein LOC108263047 isoform X1
372	XP_015462374.1	NCBI.nr	13	4	95.2515	21659.8	Astyanax mexicanus	glutathione peroxidase 1
373	XP_017339813.1	NCBI.nr	17	5	78.4249	176950	Ictalurus punctatus	PREDICTED: kinesin-like protein KIF20B isoform X3
374	AHH38835.1	NCBI.nr	2	1	9.3264	110584	Ictalurus punctatus	Macrophage colony-stimulating factor 1 receptor
375	XP_017323331.1	NCBI.nr	5	3	18.1858	15468.1	Ictalurus punctatus	PREDICTED: uncharacterized protein LOC108265481
376	XP_007259699.2	NCBI.nr	9	3	44.2055	16701.3	Astyanax mexicanus	allograft inflammatory factor 1
377	XP_022527642.1	NCBI.nr	4	2	18.349	35689.7	Astyanax mexicanus	uncharacterized protein LOC111193059
378	ADO28197.1	NCBI.nr	2	2	11.1198	13884.9	Ictalurus furcatus	mitochondrial cytochrome c oxidase subunit 5b
379	ADO28114.1	NCBI.nr	1	1	5.3595	19053.8	Ictalurus furcatus	translationally-controlled tumor protein-like protein
380	XP_022539489.1	NCBI.nr	11	4	65.4678	56580.2	Astyanax mexicanus	cytochrome P450 2B4-like isoform X1
381	ANS53419.1	NCBI.nr	15	7	77.1239	24884.9	Tachysurus fulvidraco	catalase
382	XP_017321050.1	NCBI.nr	4	2	15.106	36820.1	Ictalurus punctatus	PREDICTED: aldose reductase-like isoform X2
383	XP_017554873.1	NCBI.nr	5	2	38.3363	221627	Pygocentrus nattereri	PREDICTED: A disintegrin and metalloproteinase with thrombospondin motifs 20
384	XP_007256403.2	NCBI.nr	40	9	256.887	58119.9	Astyanax mexicanus	keratin_ type II cytoskeletal 8
385	XP_007229548.2	NCBI.nr	4	3	20.66	67715	Astyanax mexicanus	transcription factor Sp1-like isoform X1
386	XP_017548877.1	NCBI.nr	2	1	14.9688	41837.8	Pygocentrus nattereri	PREDICTED: alcohol dehydrogenase class-3
387	XP_022535423.1	NCBI.nr	3	1	13.9061	48726.8	Astyanax mexicanus	serine/threonine-protein kinase H1
388	XP_022534916.1	NCBI.nr	10	1	47.4622	66632.4	Astyanax mexicanus	NADP-dependent malic enzyme
389	XP_022538830.1	NCBI.nr	4	2	18.7182	56033.3	Astyanax mexicanus	protein disulfide-isomerase A3
390	XP_022529858.1	NCBI.nr	16	12	83.9484	35592.8	Astyanax mexicanus	2_4-dienoyl-CoA reductase_ mitochondrial isoform X2
391	XP_022541665.1	NCBI.nr	2	1	9.4889	55112.9	Astyanax mexicanus	protein NLRC3
392	XP_007255231.2	NCBI.nr	8	6	37.5335	115994	Astyanax mexicanus	inactive ubiquitin carboxyl-terminal hydrolase 53
393	XP_007252838.1	NCBI.nr	4	1	21.1163	97670.6	Astyanax mexicanus	dimethylglycine dehydrogenase_ mitochondrial
394	XP_017565116.1	NCBI.nr	10	3	62.0549	57616.8	Pygocentrus nattereri	PREDICTED: retinal dehydrogenase 1
395	XP_017336274.1	NCBI.nr	22	4	119.784	212086	Ictalurus punctatus	PREDICTED: glutamate receptor ionotropic_ NMDA 2D
396	XP_017331910.1	NCBI.nr	5	3	22.6717	111784	Ictalurus punctatus	PREDICTED: protein FAM184A-like isoform X2
397	ADO29406.1	NCBI.nr	4	2	19.9282	44072.2	Ictalurus punctatus	tumor susceptibility gene 101 protein
398	XP_022536659.1	NCBI.nr	10	2	60.7825	104182	Astyanax mexicanus	sarcosine dehydrogenase_ mitochondrial
399	XP_022531616.1	NCBI.nr	9	4	41.9428	113664	Astyanax mexicanus	rod cGMP-specific 3'_5'-cyclic phosphodiesterase subunit beta
400	XP_017544104.1	NCBI.nr	8	4	34.7373	118997	Pygocentrus nattereri	PREDICTED: protein NLRC3
401	AHH37182.1	NCBI.nr	1	1	10.8308	51013	Ictalurus punctatus	Glial fibrillary acidic protein
402	AHH39760.1	NCBI.nr	4	2	15.259	159910	Ictalurus punctatus	Collagen alpha-1(IV) chain
403	XP_022528943.1	NCBI.nr	9	6	42.1131	207251	Astyanax mexicanus	kinesin-like protein KIF13B isoform X2
404	XP_007236632.1	NCBI.nr	2	1	9.5437	31145.4	Astyanax mexicanus	inositol monophosphatase 1
405	XP_017315279.1	NCBI.nr	3	1	15.8567	51120	Ictalurus punctatus	PREDICTED: adenylate cyclase type 10-like isoform X2
406	XP_017323660.1	NCBI.nr	8	2	47.9379	35604.7	Ictalurus punctatus	PREDICTED: cytosolic sulfotransferase 3-like isoform X1
407	XP_007246247.2	NCBI.nr	8	2	42.4445	49562.1	Astyanax mexicanus	calreticulin
408	XP_017565357.1	NCBI.nr	3	1	19.0035	81845.4	Pygocentrus nattereri	PREDICTED: uncharacterized protein LOC108434613
409	XP_007233328.2	NCBI.nr	11	6	50.9951	209665	Astyanax mexicanus	C3 and PZP-like alpha-2-macroglobulin domain-containing protein 8
410	XP_022533174.1	NCBI.nr	5	2	27.8183	197083	Astyanax mexicanus	eukaryotic translation initiation factor 4 gamma 3 isoform X1
411	ANR02485.1	NCBI.nr	1	1	4.7383	48886.3	Triportheus auritus	recombination activating protein 1
412	XP_017541408.1	NCBI.nr	4	2	18.7998	29426	Pygocentrus nattereri	PREDICTED: proteasome activator complex subunit 3
413	XP_017545825.1	NCBI.nr	12	5	66.2735	110661	Pygocentrus nattereri	PREDICTED: ELKS/Rab6-interacting/CAST family member 1 isoform X4
414	XP_007246508.1	NCBI.nr	2	2	9.5582	26489.3	Astyanax mexicanus	transmembrane emp24 domain-containing protein 9
415	XP_017331778.1	NCBI.nr	5	2	26.2196	97000.6	Ictalurus punctatus	PREDICTED: phosphatase and actin regulator 4 isoform X1
416	NP_001316227.1	NCBI.nr	19	11	95.4051	68091.5	Ictalurus punctatus	cytochrome P450 2G1-like precursor
417	XP_007240019.2	NCBI.nr	8	3	32.3092	65247.2	Astyanax mexicanus	uncharacterized protein LOC103042242
418	XP_022541818.1	NCBI.nr	1	1	4.9014	66079.4	Astyanax mexicanus	sodium-dependent neutral amino acid transporter B(0)AT2-like
419	XP_017575610.1	NCBI.nr	12	1	56.6101	103369	Pygocentrus nattereri	PREDICTED: alpha-actinin-1 isoform X2
420	AHH41978.1	NCBI.nr	3	1	16.9589	77530.2	Ictalurus punctatus	Acetyl-coenzyme A synthetase_ cytoplasmic
421	XP_017537017.1	NCBI.nr	5	2	28.9287	68713.9	Pygocentrus nattereri	PREDICTED: transketolase
422	XP_017328201.1	NCBI.nr	16	9	72.5257	192381	Ictalurus punctatus	PREDICTED: protein Shroom4 isoform X1
423	XP_015459012.1	NCBI.nr	1	1	4.2698	23270.2	Astyanax mexicanus	claudin-4
424	XP_017309741.1	NCBI.nr	9	4	48.7857	224403	Ictalurus punctatus	PREDICTED: myosin-16
425	XP_017538407.1	NCBI.nr	5	4	23.7859	81233.8	Pygocentrus nattereri	PREDICTED: poly [ADP-ribose] polymerase 12
426	XP_017571132.1	NCBI.nr	3	1	11.8137	179372	Pygocentrus nattereri	PREDICTED: regulating synaptic membrane exocytosis protein 2-like isoform X1
427	XP_007253721.2	NCBI.nr	11	4	69.8203	43140.5	Astyanax mexicanus	serine--pyruvate aminotransferase_ mitochondrial
428	XP_017346812.1	NCBI.nr	17	7	112.595	47809.3	Ictalurus punctatus	PREDICTED: serine--pyruvate aminotransferase
429	XP_017538748.1	NCBI.nr	3	1	15.9459	88374.8	Pygocentrus nattereri	PREDICTED: A-kinase anchor protein 8-like isoform X1
430	XP_017567854.1	NCBI.nr	9	2	52.4371	57745	Pygocentrus nattereri	PREDICTED: pyruvate kinase PKLR-like isoform X3
431	XP_007255509.1	NCBI.nr	2	1	14.6706	111715	Astyanax mexicanus	5'-3' exoribonuclease 2
432	XP_017308499.1	NCBI.nr	3	1	18.7509	174010	Ictalurus punctatus	PREDICTED: NACHT_ LRR and PYD domains-containing protein 12-like isoform X1
433	XP_022523054.1	NCBI.nr	3	3	12.4032	121399	Astyanax mexicanus	AF4/FMR2 family member 4 isoform X1
434	XP_017322741.1	NCBI.nr	8	3	44.0603	81345.8	Ictalurus punctatus	PREDICTED: leucine zipper putative tumor suppressor 3
435	AHH37860.1	NCBI.nr	19	2	98.641	78796.9	Ictalurus punctatus	Propionyl-CoA carboxylase alpha chain_ mitochondrial
436	NP_001187081.1	NCBI.nr	3	2	19.2173	17690.6	Ictalurus punctatus	40S ribosomal protein S18
437	ADO29293.1	NCBI.nr	3	1	17.9016	31679.6	Ictalurus punctatus	l-lactate dehydrogenase a chain
438	XP_017560944.1	NCBI.nr	2	2	8.5767	33817.6	Pygocentrus nattereri	PREDICTED: glycerol-3-phosphate phosphatase
439	XP_017568111.1	NCBI.nr	6	2	44.4087	21656.9	Pygocentrus nattereri	PREDICTED: glutathione peroxidase 2
440	XP_007232286.2	NCBI.nr	2	1	8.7122	138113	Astyanax mexicanus	collagen alpha-1(I) chain-like isoform X1
441	XP_017314748.1	NCBI.nr	3	1	13.9109	76008.5	Ictalurus punctatus	PREDICTED: protein CBFA2T3 isoform X1
442	XP_017565222.1	NCBI.nr	3	1	13.11	55222.7	Pygocentrus nattereri	PREDICTED: death ligand signal enhancer isoform X2
443	XP_017552430.1	NCBI.nr	6	2	28.1256	202977	Pygocentrus nattereri	PREDICTED: laminin subunit beta-1
444	XP_007245597.2	NCBI.nr	2	1	14.3733	25131.3	Astyanax mexicanus	eukaryotic translation initiation factor 4E-1A
445	XP_017344130.1	NCBI.nr	6	1	30.8769	54609.9	Ictalurus punctatus	PREDICTED: peptidyl-prolyl cis-trans isomerase CWC27 homolog isoform X1
446	ADO28911.1	NCBI.nr	8	2	50.0145	46797.4	Ictalurus punctatus	enolase
447	XP_022524920.1	NCBI.nr	6	2	36.3836	132462	Astyanax mexicanus	AT-rich interactive domain-containing protein 5B
448	XP_007260524.2	NCBI.nr	15	7	76.0316	50634.4	Astyanax mexicanus	trifunctional enzyme subunit beta_ mitochondrial
449	XP_017570350.1	NCBI.nr	3	2	19.3365	52423.5	Pygocentrus nattereri	PREDICTED: sedoheptulokinase
450	XP_022535305.1	NCBI.nr	18	7	80.6531	148972	Astyanax mexicanus	1-phosphatidylinositol 4_5-bisphosphate phosphodiesterase gamma-2
451	XP_007256375.2	NCBI.nr	15	10	95.9429	29639.9	Astyanax mexicanus	prohibitin
452	XP_007249860.1	NCBI.nr	26	8	156.272	36032.2	Astyanax mexicanus	glyceraldehyde-3-phosphate dehydrogenase
453	XP_017323608.1	NCBI.nr	9	3	59.2423	55960.3	Ictalurus punctatus	PREDICTED: 4-trimethylaminobutyraldehyde dehydrogenase
454	BAK41948.1	NCBI.nr	1	1	8.2638	28341.9	Gymnotus carapo	si:ch211-105n9.1-like protein
455	XP_017336956.1	NCBI.nr	4	1	18.3222	73247.4	Ictalurus punctatus	PREDICTED: succinate dehydrogenase [ubiquinone] flavoprotein subunit_ mitochondrial
456	XP_007239012.1	NCBI.nr	2	1	14.8707	93300.3	Astyanax mexicanus	volume-regulated anion channel subunit LRRC8C
457	XP_007260488.1	NCBI.nr	28	5	166.946	47326.1	Astyanax mexicanus	isocitrate dehydrogenase [NADP] cytoplasmic
458	AHH43098.1	NCBI.nr	11	2	93.5146	56852.2	Ictalurus punctatus	Protein disulfide-isomerase
459	AAC69548.1	NCBI.nr	1	1	4.8489	64783.2	Ictalurus punctatus	estrogen receptor type alpha
460	XP_007247804.2	NCBI.nr	1	1	5.5102	41830.1	Astyanax mexicanus	lumican
461	XP_007238063.1	NCBI.nr	6	2	39.2812	41523.7	Astyanax mexicanus	alcohol dehydrogenase 1
462	XP_017579938.1	NCBI.nr	12	7	55.4549	172896	Pygocentrus nattereri	PREDICTED: atrophin-1
463	XP_017347243.1	NCBI.nr	3	2	12.3109	31450.3	Ictalurus punctatus	PREDICTED: cytochrome c-type heme lyase
464	XP_017326960.1	NCBI.nr	5	2	36.8084	128102	Ictalurus punctatus	PREDICTED: retinal guanylyl cyclase 2-like isoform X1
465	XP_007249869.2	NCBI.nr	1	1	5.1985	53246.9	Astyanax mexicanus	caspase-2 isoform X2
466	XP_022528146.1	NCBI.nr	4	4	25.641	60342.9	Astyanax mexicanus	Bardet-Biedl syndrome 4 protein
467	XP_017544322.1	NCBI.nr	3	1	18.2981	16544	Pygocentrus nattereri	PREDICTED: histone H4
468	XP_022524035.1	NCBI.nr	4	4	19.0428	188238	Astyanax mexicanus	LOW QUALITY PROTEIN: 5'-3' exoribonuclease 1
469	XP_022521325.1	NCBI.nr	3	1	13.5933	126712	Astyanax mexicanus	LOW QUALITY PROTEIN: neural cell adhesion molecule L1.1
470	XP_007229997.1	NCBI.nr	1	1	4.3716	19816.1	Astyanax mexicanus	40S ribosomal protein S11
471	AGM39445.1	NCBI.nr	4	3	22.2574	114037	Clarias batrachus	Toll-like receptor 21
472	XP_017323662.1	NCBI.nr	13	7	82.5173	35469.4	Ictalurus punctatus	PREDICTED: cytosolic sulfotransferase 3
473	XP_022531618.1	NCBI.nr	6	2	35.6666	152538	Astyanax mexicanus	V-set and immunoglobulin domain-containing protein 10-like 2
474	AAS66998.1	NCBI.nr	8	2	102.548	15921.2	Ictalurus punctatus	beta-actin
475	XP_017349391.1	NCBI.nr	3	2	12.952	90366.3	Ictalurus punctatus	PREDICTED: protein NLRC3
476	XP_017567136.1	NCBI.nr	8	1	51.1095	57398.5	Pygocentrus nattereri	PREDICTED: retinal dehydrogenase 2
477	XP_017575439.1	NCBI.nr	4	3	18.408	123292	Pygocentrus nattereri	PREDICTED: reticulon-1-like isoform X1
478	XP_017546096.1	NCBI.nr	4	3	23.5097	35217.6	Pygocentrus nattereri	PREDICTED: epithelial cell adhesion molecule
479	XP_017333197.1	NCBI.nr	5	2	33.7721	49747.3	Ictalurus punctatus	PREDICTED: keratin_ type I cytoskeletal 50 kDa
480	XP_022540380.1	NCBI.nr	8	2	55.0282	31601.3	Astyanax mexicanus	enoyl-CoA hydratase_ mitochondrial
481	XP_022522916.1	NCBI.nr	3	1	13.7758	117683	Astyanax mexicanus	LOW QUALITY PROTEIN: KN motif and ankyrin repeat domain-containing protein 2
482	XP_017558468.1	NCBI.nr	36	8	215.788	47248.9	Pygocentrus nattereri	PREDICTED: isocitrate dehydrogenase [NADP] cytoplasmic
483	XP_017332946.1	NCBI.nr	2	2	9.0753	104738	Ictalurus punctatus	PREDICTED: vitellogenin
484	XP_017579973.1	NCBI.nr	5	2	21.6578	44966.8	Pygocentrus nattereri	PREDICTED: tuftelin
485	XP_017321718.1	NCBI.nr	4	2	21.5603	35571.3	Ictalurus punctatus	PREDICTED: trichohyalin-like isoform X1
486	XP_022526644.1	NCBI.nr	9	2	39.5772	180905	Astyanax mexicanus	LOW QUALITY PROTEIN: clathrin heavy chain 1
487	XP_022542568.1	NCBI.nr	6	3	26.3585	126154	Astyanax mexicanus	LOW QUALITY PROTEIN: NACHT_ LRR and PYD domains-containing protein 3
488	XP_017346826.1	NCBI.nr	3	2	15.1358	46300.9	Ictalurus punctatus	PREDICTED: protein ENL
489	XP_022529321.1	NCBI.nr	5	1	35.5076	46933.9	Astyanax mexicanus	2-amino-3-ketobutyrate coenzyme A ligase_ mitochondrial
490	XP_017350897.1	NCBI.nr	3	2	14.2345	57582.7	Ictalurus punctatus	PREDICTED: tyrosine-protein kinase Lyn-like isoform X2
491	XP_017580103.1	NCBI.nr	3	2	14.0049	46429	Pygocentrus nattereri	PREDICTED: IQ domain-containing protein D
492	XP_022541499.1	NCBI.nr	2	1	10.666	41127.6	Astyanax mexicanus	zinc finger protein 98
493	ADO29185.1	NCBI.nr	1	1	4.7414	25851.5	Ictalurus punctatus	mitochondrial adenylate kinase 2
494	XP_017545967.1	NCBI.nr	17	4	110.044	41334.5	Pygocentrus nattereri	PREDICTED: alcohol dehydrogenase 1
495	XP_017331056.1	NCBI.nr	40	17	240.164	101352	Ictalurus punctatus	PREDICTED: C-1-tetrahydrofolate synthase_ cytoplasmic
496	XP_022531259.1	NCBI.nr	1	1	4.8481	40862.1	Astyanax mexicanus	guanine nucleotide-binding protein G(i) subunit alpha-2
497	XP_017579205.1	NCBI.nr	6	2	40.9861	38807.8	Pygocentrus nattereri	PREDICTED: sorbitol dehydrogenase-like isoform X1
498	XP_017315079.1	NCBI.nr	3	2	15.0786	66672.2	Ictalurus punctatus	PREDICTED: E3 ubiquitin/ISG15 ligase TRIM25
499	XP_022540268.1	NCBI.nr	7	3	35.4417	28796.9	Astyanax mexicanus	15-hydroxyprostaglandin dehydrogenase [NAD(+)]
500	XP_007250712.2	NCBI.nr	20	9	101.101	56966.4	Astyanax mexicanus	4-trimethylaminobutyraldehyde dehydrogenase
501	XP_017573597.1	NCBI.nr	3	1	15.6287	57944.3	Pygocentrus nattereri	PREDICTED: succinyl-CoA:3-ketoacid coenzyme A transferase 1_ mitochondrial
502	XP_017336542.1	NCBI.nr	2	2	8.5382	65162.1	Ictalurus punctatus	PREDICTED: E3 ubiquitin/ISG15 ligase TRIM25
503	XP_022542014.1	NCBI.nr	4	1	21.0312	64182.3	Astyanax mexicanus	heat shock 70 kDa protein 12A
504	XP_007234276.1	NCBI.nr	4	1	18.4355	54542.3	Astyanax mexicanus	glucokinase
505	XP_017559041.1	NCBI.nr	2	1	11.4928	56330.2	Pygocentrus nattereri	PREDICTED: coronin-2B isoform X3
506	XP_017544617.1	NCBI.nr	1	1	4.4507	15353.8	Pygocentrus nattereri	PREDICTED: nectin-4-like isoform X1
507	XP_017578288.1	NCBI.nr	3	2	14.3553	41599.3	Pygocentrus nattereri	PREDICTED: gastrula zinc finger protein XlCGF17.1
508	XP_022519670.1	NCBI.nr	4	1	30.3611	102952	Astyanax mexicanus	NLR family CARD domain-containing protein 3-like
509	XP_017561227.1	NCBI.nr	7	1	48.632	35336.4	Pygocentrus nattereri	PREDICTED: cytosolic sulfotransferase 3-like isoform X2
510	XP_017580295.1	NCBI.nr	37	1	237.805	218247	Pygocentrus nattereri	PREDICTED: myosin heavy chain_ fast skeletal muscle
511	XP_017306021.1	NCBI.nr	1	1	5.6882	34518.6	Ictalurus punctatus	PREDICTED: hydroxyacylglutathione hydrolase_ mitochondrial isoform X1
512	XP_017563684.1	NCBI.nr	19	7	125.696	103164	Pygocentrus nattereri	PREDICTED: sarcosine dehydrogenase_ mitochondrial
513	XP_017348416.1	NCBI.nr	6	2	28.8244	44766.8	Ictalurus punctatus	PREDICTED: betaine--homocysteine S-methyltransferase 1
514	NP_001187395.1	NCBI.nr	11	6	60.1013	20604.2	Ictalurus punctatus	membrane-associated progesterone receptor component 1
515	XP_015462924.2	NCBI.nr	5	3	22.857	67799.1	Astyanax mexicanus	elongation factor 1-delta isoform X1
516	XP_017542095.1	NCBI.nr	4	2	20.9305	118774	Pygocentrus nattereri	PREDICTED: NACHT_ LRR and PYD domains-containing protein 12
517	XP_017545504.1	NCBI.nr	3	1	16.9405	30163	Pygocentrus nattereri	PREDICTED: 7-alpha-hydroxycholest-4-en-3-one 12-alpha-hydroxylase-like
518	XP_022518922.1	NCBI.nr	1	1	4.7161	101277	Astyanax mexicanus	NACHT_ LRR and PYD domains-containing protein 12
519	XP_022525006.1	NCBI.nr	39	11	205.778	120798	Astyanax mexicanus	ATP-citrate synthase isoform X3
520	XP_017575318.1	NCBI.nr	8	7	42.3308	92766.4	Pygocentrus nattereri	PREDICTED: oxidation resistance protein 1 isoform X2
521	XP_017539235.1	NCBI.nr	3	1	14.9194	51298.7	Pygocentrus nattereri	PREDICTED: putative RNA-binding protein Luc7-like 2
522	XP_017571969.1	NCBI.nr	5	1	22.9887	61395.9	Pygocentrus nattereri	PREDICTED: TRIO and F-actin-binding protein
523	XP_022541087.1	NCBI.nr	5	1	22.008	85240.5	Astyanax mexicanus	extended synaptotagmin-2
524	XP_022538261.1	NCBI.nr	5	3	34.9676	51506.1	Astyanax mexicanus	pleckstrin homology domain-containing family A member 8
525	XP_022539758.1	NCBI.nr	8	6	47.8015	173053	Astyanax mexicanus	EF-hand calcium-binding domain-containing protein 6
526	XP_007258901.2	NCBI.nr	13	6	64.5709	25992.5	Astyanax mexicanus	adenylate kinase 2_ mitochondrial isoform X2
527	XP_022518125.1	NCBI.nr	1	1	5.2539	124091	Astyanax mexicanus	protein NLRC3
528	XP_007233650.2	NCBI.nr	6	4	32.1596	205349	Astyanax mexicanus	transcription factor HIVEP3
529	XP_007229863.2	NCBI.nr	6	4	30.5216	45896.6	Astyanax mexicanus	protein CYR61-like isoform X3
530	AHH38874.1	NCBI.nr	2	1	10.333	41915.6	Ictalurus punctatus	Guanine nucleotide-binding protein G(q) subunit alpha
531	XP_007245596.1	NCBI.nr	5	2	29.4995	40654.6	Astyanax mexicanus	alcohol dehydrogenase class-3
532	XP_007241837.2	NCBI.nr	5	4	24.2034	181139	Astyanax mexicanus	sterile alpha motif domain-containing protein 9
533	XP_022531117.1	NCBI.nr	3	2	12.2416	85859.5	Astyanax mexicanus	peptidyl-prolyl cis-trans isomerase G isoform X2
534	XP_017325340.1	NCBI.nr	5	3	27.1738	61773.9	Ictalurus punctatus	PREDICTED: aspartate--tRNA ligase_ cytoplasmic
535	XP_017540424.1	NCBI.nr	12	4	69.8489	237230	Pygocentrus nattereri	PREDICTED: nuclear receptor corepressor 2
536	XP_017564341.1	NCBI.nr	10	1	42.9067	110682	Pygocentrus nattereri	PREDICTED: leucine zipper protein 1 isoform X2
537	AEU59989.1	NCBI.nr	9	3	49.5443	11613.2	Pseudoplatystoma reticulatum	hemoglobin-beta
538	XP_017331870.1	NCBI.nr	20	7	104.981	97823.1	Ictalurus punctatus	PREDICTED: glycogen phosphorylase_ brain form
539	XP_017338305.1	NCBI.nr	1	1	8.359	97260.8	Ictalurus punctatus	PREDICTED: LOW QUALITY PROTEIN: protein NLRC3
540	AHH37284.1	NCBI.nr	4	1	22.2331	39181.3	Ictalurus punctatus	Erlin-1
541	XP_022520122.1	NCBI.nr	9	4	43.3781	56314.9	Astyanax mexicanus	pre-mRNA 3'-end-processing factor FIP1 isoform X1
542	XP_017333750.1	NCBI.nr	13	2	66.3549	98550.7	Ictalurus punctatus	PREDICTED: collagen alpha-2(VI) chain
543	AHH43035.1	NCBI.nr	1	1	6.9786	29796.2	Ictalurus punctatus	High choriolytic enzyme 1
544	XP_017333354.1	NCBI.nr	7	2	33.668	205205	Ictalurus punctatus	PREDICTED: protein MRVI1 isoform X1
545	XP_022519224.1	NCBI.nr	1	1	4.502	34456.7	Astyanax mexicanus	uncharacterized protein LOC111189827
546	XP_022528304.1	NCBI.nr	3	2	13.3092	55461.4	Astyanax mexicanus	RAC-alpha serine/threonine-protein kinase
547	XP_022528966.1	NCBI.nr	4	1	18.9358	187853	Astyanax mexicanus	neurexin 3 isoform X1
548	XP_017557228.1	NCBI.nr	4	2	28.4169	49857.3	Pygocentrus nattereri	PREDICTED: tripartite motif-containing protein 47-like isoform X2
549	XP_017577258.1	NCBI.nr	2	1	9.0117	25014.3	Pygocentrus nattereri	PREDICTED: erythroid membrane-associated protein
550	ADO28797.1	NCBI.nr	12	7	88.1995	27658.1	Ictalurus punctatus	glutathione S-transferase theta-1
551	XP_022530276.1	NCBI.nr	25	6	162.81	38226.2	Astyanax mexicanus	LOW QUALITY PROTEIN: malate dehydrogenase_ cytoplasmic
552	XP_017551592.1	NCBI.nr	4	1	18.288	52532.3	Pygocentrus nattereri	PREDICTED: uncharacterized protein LOC108426529
553	XP_007259634.2	NCBI.nr	4	2	27.5176	53606.6	Astyanax mexicanus	nuclear speckle splicing regulatory protein 1
554	XP_007247863.2	NCBI.nr	4	1	26.677	44738.6	Astyanax mexicanus	guanine nucleotide-binding protein subunit alpha-12
555	XP_017569333.1	NCBI.nr	3	3	18.6245	169029	Pygocentrus nattereri	PREDICTED: LOW QUALITY PROTEIN: uncharacterized protein LOC108437020
556	XP_022534236.1	NCBI.nr	2	2	8.8095	87657.5	Astyanax mexicanus	zinc fingers and homeoboxes protein 1-like isoform X1
557	XP_022534289.1	NCBI.nr	5	2	23.6967	65729.8	Astyanax mexicanus	E3 ubiquitin-protein ligase TRIM39
558	XP_017340785.1	NCBI.nr	12	8	72.8731	26814.8	Ictalurus punctatus	PREDICTED: glutathione S-transferase A
559	XP_007247897.1	NCBI.nr	24	7	152.154	53936.2	Astyanax mexicanus	serine hydroxymethyltransferase_ cytosolic
560	XP_017571889.1	NCBI.nr	22	7	118.379	50723.2	Pygocentrus nattereri	PREDICTED: homogentisate 1_2-dioxygenase
561	XP_007243245.2	NCBI.nr	8	5	34.0231	152696	Astyanax mexicanus	eukaryotic translation initiation factor 3 subunit A isoform X3
562	XP_022527535.1	NCBI.nr	1	1	4.3846	49100.5	Astyanax mexicanus	LOW QUALITY PROTEIN: calcium/calmodulin-dependent protein kinase type 1D
563	NP_001187115.1	NCBI.nr	11	3	41.8625	16304.6	Ictalurus punctatus	hemoglobin-beta
564	XP_022522867.1	NCBI.nr	7	6	28.7476	194154	Astyanax mexicanus	tight junction protein ZO-1
565	XP_017560653.1	NCBI.nr	11	1	60.4115	28897.8	Pygocentrus nattereri	PREDICTED: 40S ribosomal protein S6
566	XP_017551418.1	NCBI.nr	1	1	4.7406	39192	Pygocentrus nattereri	PREDICTED: 39S ribosomal protein L10_ mitochondrial isoform X1
567	NP_001187806.1	NCBI.nr	4	3	16.6025	28900.7	Ictalurus punctatus	phosphomannomutase 2
568	XP_007231127.1	NCBI.nr	2	1	16.4673	33507.4	Astyanax mexicanus	syntenin-1
569	XP_017327404.1	NCBI.nr	41	13	245.493	130904	Ictalurus punctatus	PREDICTED: pyruvate carboxylase_ mitochondrial
570	AGI03835.1	NCBI.nr	9	4	74.5538	70663.8	Clarias batrachus	phosphoenolpyruvate carboxykinase
571	XP_017553782.1	NCBI.nr	2	2	9.2252	51687.6	Pygocentrus nattereri	PREDICTED: LOW QUALITY PROTEIN: glycine receptor subunit alpha-4
572	XP_017307573.1	NCBI.nr	12	7	63.002	25876.1	Ictalurus punctatus	PREDICTED: glutathione S-transferase theta-1
573	XP_017541752.1	NCBI.nr	1	1	9.7838	86240.3	Pygocentrus nattereri	PREDICTED: protein NLRC3
574	XP_007256102.2	NCBI.nr	6	2	28.7289	128641	Astyanax mexicanus	poly [ADP-ribose] polymerase 12
575	XP_017538522.1	NCBI.nr	11	6	53.3959	249386	Pygocentrus nattereri	PREDICTED: trichohyalin
576	XP_017552919.1	NCBI.nr	11	4	65.246	162772	Pygocentrus nattereri	PREDICTED: splicing factor_ arginine/serine-rich 19
577	XP_007248742.1	NCBI.nr	3	2	14.4332	11603.2	Astyanax mexicanus	cytochrome c oxidase assembly factor 3 homolog_ mitochondrial
578	XP_017575658.1	NCBI.nr	10	1	56.7635	44894.6	Pygocentrus nattereri	PREDICTED: keratin_ type I cytoskeletal 18
579	XP_017350843.1	NCBI.nr	19	1	100.749	104271	Ictalurus punctatus	PREDICTED: alpha-actinin-4
580	XP_017332563.1	NCBI.nr	1	1	5.0656	127234	Ictalurus punctatus	PREDICTED: mis18-binding protein 1
581	XP_017547093.1	NCBI.nr	14	2	58.0697	75475	Pygocentrus nattereri	PREDICTED: TRAF3-interacting protein 1 isoform X1
582	ALQ93567.1	NCBI.nr	1	1	4.9064	38838	Gymnotus sp. RS1	cytochrome b_ partial (mitochondrion)
583	XP_007259170.2	NCBI.nr	5	3	24.599	66098.7	Astyanax mexicanus	calcium-binding and coiled-coil domain-containing protein 2
584	XP_022526600.1	NCBI.nr	1	1	4.3951	28132.5	Astyanax mexicanus	B-cell receptor-associated protein 31
585	XP_017545006.1	NCBI.nr	2	2	12.8347	19672.7	Pygocentrus nattereri	PREDICTED: YTH domain-containing protein 2-like
586	XP_007238692.1	NCBI.nr	6	1	44.7747	15734.5	Astyanax mexicanus	cytochrome b5
587	XP_017340324.1	NCBI.nr	1	1	5.8123	91134.7	Ictalurus punctatus	PREDICTED: von Willebrand factor A domain-containing protein 5A
588	ABD85532.1	NCBI.nr	7	1	63.6157	18569	Ictalurus punctatus	actin alpha 2
589	XP_017310027.1	NCBI.nr	5	2	25.3108	65802.1	Ictalurus punctatus	PREDICTED: suppressor of cytokine signaling 7-like isoform X2
590	XP_017306329.1	NCBI.nr	3	2	12.9961	40750.1	Ictalurus punctatus	PREDICTED: WNT1-inducible-signaling pathway protein 3 isoform X3
591	XP_007230434.1	NCBI.nr	5	1	29.5894	24622.6	Astyanax mexicanus	ras-related protein Rab-15
592	XP_017574830.1	NCBI.nr	39	2	204.703	223327	Pygocentrus nattereri	PREDICTED: myosin heavy chain_ fast skeletal muscle
593	XP_017339849.1	NCBI.nr	4	2	14.9177	42296.8	Ictalurus punctatus	PREDICTED: zinc finger protein 36_ C3H1 type-like 2 isoform X2
594	AHH42039.1	NCBI.nr	13	1	90.5335	99403.7	Ictalurus punctatus	Cytoplasmic aconitate hydratase
595	AHH41666.1	NCBI.nr	4	2	20.1139	49431.5	Ictalurus punctatus	Long-chain specific acyl-CoA dehydrogenase_ mitochondrial
596	XP_017332981.1	NCBI.nr	9	5	57.3054	35936.3	Ictalurus punctatus	PREDICTED: 2_4-dienoyl-CoA reductase_ mitochondrial
597	XP_007244563.2	NCBI.nr	6	1	41.5396	15335.9	Astyanax mexicanus	peptidyl-prolyl cis-trans isomerase FKBP2
598	ADO28466.1	NCBI.nr	1	1	5.789	10080.7	Ictalurus punctatus	nedd8
599	ADO27847.1	NCBI.nr	3	2	17.1488	21435.8	Ictalurus furcatus	mitochondrial NADH dehydrogenase 1 beta subcomplex subunit 5
600	XP_022531553.1	NCBI.nr	4	2	19.2531	42176.9	Astyanax mexicanus	neuronal-specific septin-3 isoform X3
601	XP_017342782.1	NCBI.nr	3	1	18.9769	95145.6	Ictalurus punctatus	PREDICTED: nascent polypeptide-associated complex subunit alpha isoform X1
602	XP_017348744.1	NCBI.nr	1	1	6.3879	82536.3	Ictalurus punctatus	PREDICTED: general transcription factor 3C polypeptide 4 isoform X3
603	XP_017561419.1	NCBI.nr	17	1	84.0393	55859.6	Pygocentrus nattereri	PREDICTED: luc7-like protein 3
604	XP_017566477.1	NCBI.nr	2	1	9.9807	118032	Pygocentrus nattereri	PREDICTED: coiled-coil domain-containing protein 57 isoform X1
605	XP_007252199.2	NCBI.nr	3	2	14.3146	231229	Astyanax mexicanus	envoplakin
606	XP_017569575.1	NCBI.nr	5	3	23.9166	179673	Pygocentrus nattereri	PREDICTED: sterile alpha motif domain-containing protein 9
607	XP_017305607.1	NCBI.nr	49	4	287.301	197046	Ictalurus punctatus	PREDICTED: myosin heavy chain_ fast skeletal muscle
608	XP_017326157.1	NCBI.nr	6	2	35.7586	26433.7	Ictalurus punctatus	PREDICTED: ras-related protein Rab-33B
609	XP_007252683.3	NCBI.nr	8	3	40.1939	21196.4	Astyanax mexicanus	cold-inducible RNA-binding protein B isoform X1
610	XP_017542935.1	NCBI.nr	3	3	13.2105	34671.5	Pygocentrus nattereri	PREDICTED: polymeric immunoglobulin receptor-like
611	XP_017569879.1	NCBI.nr	3	3	9.1041	55763.9	Pygocentrus nattereri	PREDICTED: succinate-semialdehyde dehydrogenase_ mitochondrial
612	YP_009477663.1	NCBI.nr	3	1	27.3724	26245.6	Bagre panamensis	cytochrome c oxidase subunit II (mitochondrion)
613	AAK95211.1	NCBI.nr	1	1	5.2601	9873.36	Ictalurus punctatus	40S ribosomal protein S27-2
614	XP_017337412.1	NCBI.nr	5	3	19.4931	112924	Ictalurus punctatus	PREDICTED: zinc finger protein 271-like isoform X3
615	XP_007244690.2	NCBI.nr	16	3	88.4525	55290.6	Astyanax mexicanus	UTP--glucose-1-phosphate uridylyltransferase isoform X2
616	AAK95148.1	NCBI.nr	3	1	18.9491	14814	Ictalurus punctatus	ribosomal protein L22
617	AAK95189.1	NCBI.nr	1	1	5.059	22129.9	Ictalurus punctatus	40S ribosomal protein S7
618	XP_022526053.1	NCBI.nr	35	6	183.269	60314.6	Astyanax mexicanus	glutamate dehydrogenase_ mitochondrial
619	XP_017329143.1	NCBI.nr	8	5	44.4302	66401	Ictalurus punctatus	PREDICTED: pre-mRNA-splicing factor SLU7
620	AGI03832.1	NCBI.nr	7	2	57.0997	36067.3	Clarias batrachus	glyceraldehyde-3-phosphate dehydrogenase
621	XP_017540656.1	NCBI.nr	2	2	8.5809	146977	Pygocentrus nattereri	PREDICTED: protein NLRC3-like isoform X1
622	XP_007231886.2	NCBI.nr	5	2	23.4134	60496.9	Astyanax mexicanus	uncharacterized protein KIAA0895
623	XP_017351062.1	NCBI.nr	3	3	13.4837	33528.9	Ictalurus punctatus	PREDICTED: methyltransferase-like protein 6
624	XP_007252249.1	NCBI.nr	3	2	13.8718	87613.2	Astyanax mexicanus	kinesin-like protein KIF3B
625	XP_017553346.1	NCBI.nr	6	2	30.8093	121561	Pygocentrus nattereri	PREDICTED: synaptonemal complex protein 1
626	XP_007236113.2	NCBI.nr	5	2	27.7278	112649	Astyanax mexicanus	GRB10-interacting GYF protein 1-like isoform X1
627	XP_017537665.1	NCBI.nr	14	2	69.9236	218655	Pygocentrus nattereri	PREDICTED: mediator of RNA polymerase II transcription subunit 12
628	XP_017308030.1	NCBI.nr	3	3	24.1846	42126.5	Ictalurus punctatus	PREDICTED: follistatin-A isoform X1
629	XP_017565842.1	NCBI.nr	2	2	8.9557	30597.9	Pygocentrus nattereri	PREDICTED: von Willebrand factor C domain-containing protein 2
630	XP_017542419.1	NCBI.nr	3	2	18.0278	54543.8	Pygocentrus nattereri	PREDICTED: lysosome membrane protein 2
631	XP_017315116.1	NCBI.nr	8	4	31.1172	210690	Ictalurus punctatus	PREDICTED: nuclear receptor corepressor 1 isoform X15
632	XP_017314203.1	NCBI.nr	6	2	28.397	101890	Ictalurus punctatus	PREDICTED: inactive serine protease PAMR1-like isoform X1
633	XP_022526081.1	NCBI.nr	9	2	43.2704	110406	Astyanax mexicanus	kinesin-like protein KIF19 isoform X2
634	XP_007255249.2	NCBI.nr	11	3	61.039	99370.4	Astyanax mexicanus	cytoplasmic aconitate hydratase
635	XP_022520265.1	NCBI.nr	2	1	9.6084	77142	Astyanax mexicanus	NLR family CARD domain-containing protein 3-like
636	XP_017552807.1	NCBI.nr	12	1	74.8581	28822.2	Pygocentrus nattereri	PREDICTED: tropomyosin alpha-3 chain isoform X8
637	XP_022531854.1	NCBI.nr	5	1	23.1789	56625.9	Astyanax mexicanus	TNF receptor-associated factor 4
638	XP_007244502.2	NCBI.nr	13	5	61.5792	46552.3	Astyanax mexicanus	RNA-binding motif protein_ X-linked 2
639	XP_022538719.1	NCBI.nr	35	3	180.995	202631	Astyanax mexicanus	glutamate receptor ionotropic_ NMDA 2D
640	XP_017319943.1	NCBI.nr	4	2	18.1995	116468	Ictalurus punctatus	PREDICTED: neurofilament medium polypeptide
641	XP_022541088.1	NCBI.nr	25	10	142.7	27851.1	Astyanax mexicanus	RNA-binding protein 25-like
642	XP_017320023.1	NCBI.nr	7	4	36.02	213410	Ictalurus punctatus	PREDICTED: methylcytosine dioxygenase TET1 isoform X1
643	XP_007246206.2	NCBI.nr	6	2	29.6605	160319	Astyanax mexicanus	insulin-like growth factor 1 receptor
644	XP_015460786.2	NCBI.nr	5	3	23.2712	168004	Astyanax mexicanus	homeobox protein cut-like 2 isoform X1
645	XP_007246543.1	NCBI.nr	3	1	14.1589	45652.6	Astyanax mexicanus	dnaJ homolog subfamily A member 4
646	XP_017547489.1	NCBI.nr	2	1	9.7618	65914.5	Pygocentrus nattereri	PREDICTED: pre-mRNA-splicing factor SLU7
647	XP_017551807.1	NCBI.nr	2	1	10.322	55343.2	Pygocentrus nattereri	PREDICTED: zinc-binding protein A33
648	XP_017349691.1	NCBI.nr	3	1	15.6504	35390.9	Ictalurus punctatus	PREDICTED: deoxyribose-phosphate aldolase
649	XP_017337070.1	NCBI.nr	5	2	22.2788	129442	Ictalurus punctatus	PREDICTED: fas-binding factor 1 isoform X1
650	XP_022537150.1	NCBI.nr	6	2	27.3976	183854	Astyanax mexicanus	T-lymphoma invasion and metastasis-inducing protein 1 isoform X1
651	NP_001187670.2	NCBI.nr	11	3	94.9972	21382.6	Ictalurus punctatus	glutathione peroxidase 1
652	XP_017574392.1	NCBI.nr	6	2	29.5088	52576.9	Pygocentrus nattereri	PREDICTED: chordin-like protein 2
653	XP_022539194.1	NCBI.nr	15	2	102.47	40131.5	Astyanax mexicanus	fructose-bisphosphate aldolase B
654	XP_017323425.1	NCBI.nr	3	1	24.0563	32014.8	Ictalurus punctatus	PREDICTED: ras-related protein Rab-3C isoform X1
655	XP_022519983.1	NCBI.nr	1	1	8.9846	42841.8	Astyanax mexicanus	LOW QUALITY PROTEIN: mevalonate kinase
656	XP_007249564.2	NCBI.nr	3	2	14.8717	42402.2	Astyanax mexicanus	dnaJ homolog subfamily B member 12
657	XP_017342707.1	NCBI.nr	21	2	119.829	53982.6	Ictalurus punctatus	PREDICTED: keratin_ type I cytoskeletal 18
658	XP_017319957.1	NCBI.nr	3	1	18.7616	51299.8	Ictalurus punctatus	PREDICTED: angiotensinogen
659	XP_007238911.2	NCBI.nr	4	1	18.7308	62884	Astyanax mexicanus	uncharacterized protein LOC103026379
660	AHH37548.1	NCBI.nr	5	4	26.4737	51347.3	Ictalurus punctatus	Phenylalanine-4-hydroxylase
661	XP_007237490.1	NCBI.nr	3	2	14.5262	70147	Astyanax mexicanus	FERM domain-containing protein 3 isoform X1
662	XP_017327632.1	NCBI.nr	10	8	49.3726	140297	Ictalurus punctatus	PREDICTED: reticulon-3-like isoform X4
663	XP_022528366.1	NCBI.nr	7	1	49.9011	70840.1	Astyanax mexicanus	heat shock 70 kDa protein
664	XP_017341188.1	NCBI.nr	2	1	10.1864	45792.8	Ictalurus punctatus	PREDICTED: dnaJ homolog subfamily A member 4
665	ADO28386.1	NCBI.nr	1	1	5.4293	33788.4	Ictalurus furcatus	glyoxalase domain-containing protein 4
666	XP_017552548.1	NCBI.nr	1	1	5.0554	21699.1	Pygocentrus nattereri	PREDICTED: gamma-crystallin N-A
667	XP_022523303.1	NCBI.nr	3	2	14.5555	78854.4	Astyanax mexicanus	bromodomain-containing protein 3-like isoform X3
668	XP_022534214.1	NCBI.nr	2	1	13.5936	53222.1	Astyanax mexicanus	butyrophilin subfamily 1 member A1-like isoform X1
669	XP_015463906.2	NCBI.nr	1	1	3.8375	45030.7	Astyanax mexicanus	actin cytoskeleton-regulatory complex protein pan1
670	XP_017336293.1	NCBI.nr	6	1	29.6382	28563.5	Ictalurus punctatus	PREDICTED: endoplasmic reticulum resident protein 27
671	XP_007252861.2	NCBI.nr	5	2	25.1023	130032	Astyanax mexicanus	LOW QUALITY PROTEIN: tyrosine-protein kinase JAK2
672	XP_017351255.1	NCBI.nr	2	2	10.1439	151862	Ictalurus punctatus	PREDICTED: PERQ amino acid-rich with GYF domain-containing protein 2 isoform X1
673	XP_017321390.1	NCBI.nr	6	2	30.1416	192097	Ictalurus punctatus	PREDICTED: glutamine and serine-rich protein 1 isoform X1
674	XP_022530303.1	NCBI.nr	4	2	17.5404	34582.9	Astyanax mexicanus	ribonuclease H2 subunit A
675	XP_017309272.1	NCBI.nr	3	2	11.3599	134805	Ictalurus punctatus	PREDICTED: WASH complex subunit strumpellin
676	XP_022533190.1	NCBI.nr	3	1	15.0009	14125.4	Astyanax mexicanus	arginine-glutamic acid dipeptide repeats protein
677	XP_017562941.1	NCBI.nr	5	2	26.5566	219243	Pygocentrus nattereri	PREDICTED: uncharacterized protein LOC108433106
678	ADO28260.1	NCBI.nr	4	2	21.1895	10971.8	Ictalurus furcatus	mitochondrial ATP synthase subunit g
679	XP_017335851.1	NCBI.nr	34	11	223.364	61587	Ictalurus punctatus	PREDICTED: phosphoglucomutase-1
680	XP_007236767.2	NCBI.nr	7	1	35.0223	80134.3	Astyanax mexicanus	1_4-alpha-glucan-branching enzyme
681	XP_017539608.1	NCBI.nr	7	5	39.4132	130079	Pygocentrus nattereri	PREDICTED: NACHT_ LRR and PYD domains-containing protein 3-like isoform X1
682	XP_007241552.2	NCBI.nr	5	2	26.6953	41206.2	Astyanax mexicanus	tricarboxylate transport protein_ mitochondrial
683	XP_015460120.1	NCBI.nr	29	8	208.66	36469.1	Astyanax mexicanus	malate dehydrogenase_ cytoplasmic
684	XP_017558668.1	NCBI.nr	17	2	74.3747	223373	Pygocentrus nattereri	PREDICTED: myosin-16
685	XP_017568929.1	NCBI.nr	2	2	9.8052	64171.4	Pygocentrus nattereri	PREDICTED: E3 ubiquitin-protein ligase TRIM39
686	XP_022536904.1	NCBI.nr	3	1	16.6283	155059	Astyanax mexicanus	stress response protein nst1 isoform X1
687	AHH39573.1	NCBI.nr	23	5	149.093	98454.7	Ictalurus punctatus	Glycogen phosphorylase_ liver form
688	XP_017316113.1	NCBI.nr	13	9	79.4206	54349.5	Ictalurus punctatus	PREDICTED: beta_beta-carotene 9'_10'-oxygenase isoform X2
689	XP_007248858.2	NCBI.nr	14	2	69.9885	237289	Astyanax mexicanus	unconventional myosin-X
690	XP_017544304.1	NCBI.nr	36	2	209.664	223913	Pygocentrus nattereri	PREDICTED: myosin heavy chain_ fast skeletal muscle
691	XP_017548610.1	NCBI.nr	14	2	66.8983	127268	Pygocentrus nattereri	PREDICTED: myosin-16-like isoform X2
692	XP_017325784.1	NCBI.nr	6	1	26.8989	114294	Ictalurus punctatus	PREDICTED: sodium/potassium-transporting ATPase subunit alpha-1 isoform X1
693	XP_007246316.2	NCBI.nr	4	2	16.8215	116336	Astyanax mexicanus	pleckstrin homology domain-containing family M member 2 isoform X1
694	XP_017554768.1	NCBI.nr	32	2	168.263	224572	Pygocentrus nattereri	PREDICTED: myosin-7
695	XP_007242179.2	NCBI.nr	15	10	80.9633	54847.4	Astyanax mexicanus	LOW QUALITY PROTEIN: dihydropyrimidinase
696	XP_017539224.1	NCBI.nr	27	6	134.155	43513.9	Pygocentrus nattereri	PREDICTED: negative elongation factor E
697	XP_017545315.1	NCBI.nr	12	1	65.8845	53756.5	Pygocentrus nattereri	PREDICTED: trichohyalin-like
698	XP_022538157.1	NCBI.nr	10	1	76.8396	50502.7	Astyanax mexicanus	LOW QUALITY PROTEIN: tubulin alpha-1C chain
699	XP_022530115.1	NCBI.nr	5	2	27.783	70149.4	Astyanax mexicanus	NLR family CARD domain-containing protein 3
700	XP_017315653.1	NCBI.nr	4	2	19.0526	107598	Ictalurus punctatus	PREDICTED: NACHT_ LRR and PYD domains-containing protein 3-like isoform X7
701	XP_022542768.1	NCBI.nr	12	8	52.4122	122287	Astyanax mexicanus	LOW QUALITY PROTEIN: ubiquitin carboxyl-terminal hydrolase 8
702	XP_017329063.1	NCBI.nr	3	2	13.1624	20321.5	Ictalurus punctatus	PREDICTED: anti-apoptotic protein NR13
703	XP_015463122.2	NCBI.nr	37	12	188.47	74199.8	Astyanax mexicanus	TRAF3-interacting protein 1 isoform X7
704	XP_007246606.1	NCBI.nr	2	2	11.4682	54407.4	Astyanax mexicanus	dihydrolipoyl dehydrogenase_ mitochondrial
705	XP_007227886.2	NCBI.nr	23	12	136.467	59470.4	Astyanax mexicanus	amine oxidase [flavin-containing] B
706	XP_007254065.2	NCBI.nr	6	4	46.3396	18071.7	Astyanax mexicanus	mitochondrial fission process protein 1
707	XP_022530205.1	NCBI.nr	24	14	119.645	51362.7	Astyanax mexicanus	putative RNA-binding protein Luc7-like 1
708	XP_022536110.1	NCBI.nr	3	1	14.4792	220128	Astyanax mexicanus	LOW QUALITY PROTEIN: LIM domain only protein 7
709	XP_017351573.1	NCBI.nr	5	2	14.2721	56870.4	Ictalurus punctatus	PREDICTED: ran-binding protein 3 isoform X5
710	XP_007260329.1	NCBI.nr	26	1	248.588	42109	Astyanax mexicanus	actin_ cytoplasmic 1
711	NP_001187152.2	NCBI.nr	2	1	14.6056	14193.7	Ictalurus punctatus	uncharacterized protein LOC100304766
712	XP_017317374.1	NCBI.nr	2	1	11.9306	154321	Ictalurus punctatus	PREDICTED: calmodulin-regulated spectrin-associated protein 2-like isoform X1
713	AHH39354.1	NCBI.nr	4	3	22.7468	54539.1	Ictalurus punctatus	NADH dehydrogenase [ubiquinone] flavoprotein 1_ mitochondrial
714	XP_007234960.2	NCBI.nr	15	3	70.2951	55765.3	Astyanax mexicanus	luc7-like protein 3
715	XP_017539676.1	NCBI.nr	2	1	10.8609	12665.3	Pygocentrus nattereri	PREDICTED: parvalbumin beta
716	ASV63091.1	NCBI.nr	17	3	84.6572	96551.4	Tachysurus fulvidraco	eukaryotic elongation factors 2
717	XP_022531402.1	NCBI.nr	5	3	23.6286	120639	Astyanax mexicanus	LOW QUALITY PROTEIN: synaptonemal complex protein 1
718	XP_007244525.2	NCBI.nr	4	1	29.448	45188.1	Astyanax mexicanus	phosphoglycerate kinase 1
719	XP_022521477.1	NCBI.nr	4	2	18.0465	69153.1	Astyanax mexicanus	intraflagellar transport protein 74 homolog isoform X1
720	XP_015461537.2	NCBI.nr	8	3	42.5423	132972	Astyanax mexicanus	apoptotic chromatin condensation inducer in the nucleus-like isoform X3
721	XP_017545364.1	NCBI.nr	3	2	15.9274	29532.4	Pygocentrus nattereri	PREDICTED: E3 ubiquitin/ISG15 ligase TRIM25-like
722	ADO27793.1	NCBI.nr	4	1	20.334	22948.5	Ictalurus furcatus	uncharacterized protein c16orf45-like protein
723	XP_017331270.1	NCBI.nr	5	2	28.696	78977.6	Ictalurus punctatus	PREDICTED: adenylate kinase 7-like isoform X3
724	XP_022538679.1	NCBI.nr	9	6	37.0235	94653.3	Astyanax mexicanus	phosphatase and actin regulator 4A-like isoform X6
725	XP_022525899.1	NCBI.nr	4	2	19.5129	69146.1	Astyanax mexicanus	switch-associated protein 70
726	XP_017554962.1	NCBI.nr	6	1	28.331	99466.9	Pygocentrus nattereri	PREDICTED: collagen alpha-2(VI) chain isoform X3
727	XP_007254883.2	NCBI.nr	5	2	22.9304	129104	Astyanax mexicanus	rho GTPase-activating protein 20
728	XP_017553691.1	NCBI.nr	2	2	10.4959	29006.7	Pygocentrus nattereri	PREDICTED: suppressor of cytokine signaling 2
729	NP_001187954.1	NCBI.nr	3	2	16.666	14064.1	Ictalurus punctatus	fatty acid-binding protein_ liver
730	XP_022522415.1	NCBI.nr	7	4	30.5208	63070.5	Astyanax mexicanus	E3 ubiquitin-protein ligase TRIM39
731	XP_017554459.1	NCBI.nr	42	3	291.333	91463.9	Pygocentrus nattereri	PREDICTED: endoplasmin
732	XP_007243985.2	NCBI.nr	9	4	44.3255	67164.2	Astyanax mexicanus	caspase recruitment domain-containing protein 9 isoform X2
733	XP_017575800.1	NCBI.nr	7	1	35.2577	216621	Pygocentrus nattereri	PREDICTED: intersectin-2
734	XP_022527010.1	NCBI.nr	21	1	100.978	57537.4	Astyanax mexicanus	adenosylhomocysteinase 3 isoform X3
735	XP_017558406.1	NCBI.nr	4	3	19.1584	106484	Pygocentrus nattereri	PREDICTED: uncharacterized protein LOC108430435
736	XP_007245071.1	NCBI.nr	3	1	18.9326	20453.5	Astyanax mexicanus	ADP-ribosylation factor 4
737	XP_007248637.2	NCBI.nr	3	1	16.2282	39129.1	Astyanax mexicanus	erlin-1
738	XP_007244543.2	NCBI.nr	29	11	173.784	89698.2	Astyanax mexicanus	U4/U6.U5 tri-snRNP-associated protein 1
739	XP_017538683.1	NCBI.nr	3	1	18.9059	159620	Pygocentrus nattereri	PREDICTED: TRIO and F-actin-binding protein isoform X1
740	AHH38138.1	NCBI.nr	1	1	12.3574	52955.8	Ictalurus punctatus	Kynureninase
741	XP_007231936.2	NCBI.nr	2	2	9.1347	94440.1	Astyanax mexicanus	ligand-dependent nuclear receptor-interacting factor 1 isoform X2
742	XP_017578888.1	NCBI.nr	6	2	26.4872	40730.5	Pygocentrus nattereri	PREDICTED: inward rectifier potassium channel 13
743	XP_017312339.1	NCBI.nr	4	1	19.7593	23625.8	Ictalurus punctatus	PREDICTED: small kinetochore-associated protein
744	XP_007239729.2	NCBI.nr	4	1	23.4209	23946.4	Astyanax mexicanus	LOW QUALITY PROTEIN: grpE protein homolog 1_ mitochondrial
745	XP_017325167.1	NCBI.nr	2	1	9.1828	141199	Ictalurus punctatus	PREDICTED: leucine-rich repeat flightless-interacting protein 1-like isoform X1
746	XP_022531999.1	NCBI.nr	3	1	15.6384	86830.5	Astyanax mexicanus	complement factor B
747	XP_017564843.1	NCBI.nr	11	1	42.9946	223795	Pygocentrus nattereri	PREDICTED: genetic suppressor element 1 isoform X1
748	XP_017540241.1	NCBI.nr	4	1	20.4216	131207	Pygocentrus nattereri	PREDICTED: tyrosine-protein kinase JAK2
749	XP_022542699.1	NCBI.nr	5	2	22.7971	78887.7	Astyanax mexicanus	uncharacterized protein LOC103029784
750	XP_017543562.1	NCBI.nr	4	1	23.8495	43321.2	Pygocentrus nattereri	PREDICTED: plasminogen activator inhibitor 1 RNA-binding protein-like isoform X2
751	XP_007260797.2	NCBI.nr	1	1	5.1854	63050.4	Astyanax mexicanus	solute carrier family 22 member 6
752	XP_017539774.1	NCBI.nr	6	3	37.268	189851	Pygocentrus nattereri	PREDICTED: extended synaptotagmin-1-like
753	XP_017348652.1	NCBI.nr	8	6	69.3068	13092.2	Ictalurus punctatus	PREDICTED: D-dopachrome decarboxylase
754	XP_017571024.1	NCBI.nr	9	3	49.0357	92876.5	Pygocentrus nattereri	PREDICTED: peptidyl-prolyl cis-trans isomerase G isoform X1
755	XP_017537453.1	NCBI.nr	2	1	10.8912	142207	Pygocentrus nattereri	PREDICTED: LOW QUALITY PROTEIN: NACHT_ LRR and PYD domains-containing protein 12
756	XP_007251451.2	NCBI.nr	3	2	14.7037	60977.7	Astyanax mexicanus	heterochromatin protein 1-binding protein 3 isoform X2
757	XP_022541370.1	NCBI.nr	5	2	23.4463	59641.2	Astyanax mexicanus	golgin subfamily A member 6-like protein 22
758	XP_017320108.1	NCBI.nr	16	10	94.7779	36856.3	Ictalurus punctatus	PREDICTED: prostaglandin reductase 1
759	ADO29166.1	NCBI.nr	2	2	17.9683	15809.2	Ictalurus punctatus	hemoglobin subunit alpha
760	XP_017321076.1	NCBI.nr	16	4	67.3014	226987	Ictalurus punctatus	PREDICTED: genetic suppressor element 1 isoform X9
761	XP_017552527.1	NCBI.nr	5	3	21.4574	106164	Pygocentrus nattereri	PREDICTED: uncharacterized protein LOC108427093
762	ADO29423.1	NCBI.nr	4	2	21.7533	20967.1	Ictalurus punctatus	mitochondrial isochorismatase domain-containing protein 2
763	XP_015458146.1	NCBI.nr	6	2	26.2425	88272.9	Astyanax mexicanus	junctophilin-3
764	XP_007256364.1	NCBI.nr	1	1	4.3885	21341.9	Astyanax mexicanus	jupiter microtubule associated homolog 2
765	XP_022535377.1	NCBI.nr	6	2	29.2807	36444.1	Astyanax mexicanus	RING finger protein 151-like isoform X1
766	XP_022523742.1	NCBI.nr	6	5	26.1037	96036.8	Astyanax mexicanus	dynamin-2 isoform X5
767	XP_017332286.1	NCBI.nr	4	1	23.4063	64848.7	Ictalurus punctatus	PREDICTED: grainyhead-like protein 3 homolog isoform X1
768	XP_007252494.1	NCBI.nr	9	6	40.2054	59283.6	Astyanax mexicanus	alpha-aminoadipic semialdehyde dehydrogenase
769	XP_022521142.1	NCBI.nr	25	11	120.49	59481.1	Astyanax mexicanus	formimidoyltransferase-cyclodeaminase
770	XP_017327626.1	NCBI.nr	2	1	12.6984	47302.3	Ictalurus punctatus	PREDICTED: probable imidazolonepropionase
771	XP_017315630.1	NCBI.nr	5	2	23.0418	132130	Ictalurus punctatus	PREDICTED: kinesin-like protein KIF1C
772	XP_017572617.1	NCBI.nr	2	1	16.2638	92883.4	Pygocentrus nattereri	PREDICTED: FH2 domain-containing protein 1
773	AAK95186.1	NCBI.nr	14	3	87.8861	29833.9	Ictalurus punctatus	40S ribosomal protein S4
774	XP_022518161.1	NCBI.nr	1	1	5.3579	37600.5	Astyanax mexicanus	mRNA decay activator protein ZFP36L1
775	XP_022525636.1	NCBI.nr	2	2	9.8459	28536.9	Astyanax mexicanus	trafficking protein particle complex subunit 10
776	XP_007249289.2	NCBI.nr	14	4	75.422	69957.3	Astyanax mexicanus	switch-associated protein 70
777	XP_017320393.1	NCBI.nr	2	1	11.8175	197720	Ictalurus punctatus	PREDICTED: methylcytosine dioxygenase TET2
778	XP_007235910.2	NCBI.nr	13	8	51.8822	222368	Astyanax mexicanus	transcription initiation factor TFIID subunit 1-like isoform X2
779	XP_017330024.1	NCBI.nr	2	1	13.6151	113683	Ictalurus punctatus	PREDICTED: transcription elongation regulator 1-like isoform X1
780	AHH38147.1	NCBI.nr	16	2	93.3054	61401.8	Ictalurus punctatus	60 kDa heat shock protein_ mitochondrial
781	XP_022518920.1	NCBI.nr	1	1	3.2251	33144.2	Astyanax mexicanus	putative leucine-rich repeat-containing protein DDB_G0290503
782	XP_017554501.1	NCBI.nr	5	3	22.6006	90983.1	Pygocentrus nattereri	PREDICTED: MORC family CW-type zinc finger protein 3-like isoform X2
783	XP_022527544.1	NCBI.nr	43	13	227.876	102242	Astyanax mexicanus	LOW QUALITY PROTEIN: mitochondrial 10-formyltetrahydrofolate dehydrogenase
784	ABD77524.1	NCBI.nr	5	1	38.3466	12286.5	Ictalurus punctatus	calmodulin 1
785	XP_017319091.1	NCBI.nr	6	4	31.7341	165351	Ictalurus punctatus	PREDICTED: protein NLRC3
786	XP_017329864.1	NCBI.nr	4	1	23.9526	112843	Ictalurus punctatus	PREDICTED: coiled-coil domain-containing protein 73 isoform X2
787	XP_017574952.1	NCBI.nr	1	1	4.6214	59357.6	Pygocentrus nattereri	PREDICTED: methyl-CpG-binding protein 2 isoform X1
788	XP_017331093.1	NCBI.nr	5	3	28.3468	23781.9	Ictalurus punctatus	PREDICTED: ras-related protein Rab-15
789	XP_007233846.1	NCBI.nr	4	1	18.9296	99285.6	Astyanax mexicanus	non-lysosomal glucosylceramidase
790	XP_007234388.1	NCBI.nr	7	2	35.3554	55274.2	Astyanax mexicanus	protein disulfide-isomerase A3
791	XP_017337406.1	NCBI.nr	2	1	9.8467	49595.7	Ictalurus punctatus	PREDICTED: elongation factor Tu_ mitochondrial
792	XP_017580116.1	NCBI.nr	11	7	35.8382	202842	Pygocentrus nattereri	PREDICTED: transcriptional regulator ATRX-like isoform X2
793	XP_017564826.1	NCBI.nr	12	5	57.39	171509	Pygocentrus nattereri	PREDICTED: arginine-glutamic acid dipeptide repeats protein isoform X1
794	XP_007252368.1	NCBI.nr	3	3	14.8808	36810.6	Astyanax mexicanus	PI-PLC X domain-containing protein 2
795	XP_017325934.1	NCBI.nr	3	1	17.822	59141.9	Ictalurus punctatus	PREDICTED: amine oxidase [flavin-containing]
796	AHH40624.1	NCBI.nr	9	2	45.2016	83266.3	Ictalurus punctatus	Ribosomal protein S6 kinase alpha-3
797	XP_007254015.2	NCBI.nr	3	1	13.8025	81035.9	Astyanax mexicanus	gelsolin-like isoform X2
798	XP_022541196.1	NCBI.nr	6	3	26.9626	111244	Astyanax mexicanus	NLR family CARD domain-containing protein 3
799	NP_001187255.1	NCBI.nr	27	13	141.392	75347.9	Ictalurus punctatus	annexin A6
800	XP_022526500.1	NCBI.nr	4	1	18.1161	94867.4	Astyanax mexicanus	cyclin-dependent kinase 11B isoform X1
801	XP_022517706.1	NCBI.nr	3	2	17.7781	112244	Astyanax mexicanus	LOW QUALITY PROTEIN: NACHT_ LRR and PYD domains-containing protein 3
802	XP_007252464.2	NCBI.nr	28	6	173.23	50890.2	Astyanax mexicanus	rab GDP dissociation inhibitor beta
803	XP_017331107.1	NCBI.nr	7	3	40.3125	41350.5	Ictalurus punctatus	PREDICTED: left-right determination factor 1
804	XP_007259576.2	NCBI.nr	5	2	22.3114	135741	Astyanax mexicanus	uncharacterized protein KIAA1211 homolog isoform X1
805	XP_022525152.1	NCBI.nr	7	3	32.0733	239772	Astyanax mexicanus	protein sidekick-2
806	XP_017336809.1	NCBI.nr	5	2	23.8022	108729	Ictalurus punctatus	PREDICTED: kinesin heavy chain-like isoform X1
807	XP_017323729.1	NCBI.nr	8	2	40.0584	28004.4	Ictalurus punctatus	PREDICTED: polyglutamine-binding protein 1 isoform X1
808	XP_017307382.1	NCBI.nr	2	2	11.3434	55531.3	Ictalurus punctatus	PREDICTED: deoxynucleoside triphosphate triphosphohydrolase SAMHD1-like isoform X1
809	XP_017347208.1	NCBI.nr	3	1	14.2348	58562.4	Ictalurus punctatus	PREDICTED: uncharacterized protein LOC108278378 isoform X1
810	XP_022537942.1	NCBI.nr	5	2	29.2356	105314	Astyanax mexicanus	coiled-coil domain-containing protein 66 isoform X1
811	XP_022542794.1	NCBI.nr	1	1	4.6907	11751.6	Astyanax mexicanus	PR domain zinc finger protein 5
812	XP_022530571.1	NCBI.nr	8	2	35.2626	64645.6	Astyanax mexicanus	rhodopsin kinase
813	XP_022534492.1	NCBI.nr	36	11	194.599	41647.7	Astyanax mexicanus	serine/Arginine-related protein 53
814	XP_017568253.1	NCBI.nr	26	3	133.979	224835	Pygocentrus nattereri	PREDICTED: myosin-7B isoform X2
815	XP_017350609.1	NCBI.nr	8	4	33.0381	244149	Ictalurus punctatus	PREDICTED: histone-lysine N-methyltransferase SETD1A isoform X1
816	XP_022523752.1	NCBI.nr	4	3	24.3246	124675	Astyanax mexicanus	histone deacetylase 5 isoform X1
817	XP_017580298.1	NCBI.nr	55	1	328.435	222789	Pygocentrus nattereri	PREDICTED: myosin heavy chain_ fast skeletal muscle
818	XP_007253376.1	NCBI.nr	66	15	417.203	100231	Astyanax mexicanus	cytosolic 10-formyltetrahydrofolate dehydrogenase
819	XP_022541010.1	NCBI.nr	4	1	21.3712	87446.6	Astyanax mexicanus	LOW QUALITY PROTEIN: NLR family CARD domain-containing protein 3-like
820	XP_022536277.1	NCBI.nr	8	2	34.9958	114406	Astyanax mexicanus	sodium/potassium-transporting ATPase subunit alpha-1
821	XP_007250345.1	NCBI.nr	4	2	19.1743	32831.3	Astyanax mexicanus	U11/U12 small nuclear ribonucleoprotein 35 kDa protein
822	XP_017334053.1	NCBI.nr	3	2	14.0009	153340	Ictalurus punctatus	PREDICTED: ubiquitin carboxyl-terminal hydrolase 47 isoform X2
823	XP_017577455.1	NCBI.nr	5	2	23.7398	247862	Pygocentrus nattereri	PREDICTED: voltage-dependent P/Q-type calcium channel subunit alpha-1A isoform X17
824	XP_017332388.1	NCBI.nr	3	1	18.8276	56988	Ictalurus punctatus	PREDICTED: pleckstrin homology domain-containing family D member 1
825	XP_007256401.2	NCBI.nr	14	4	81.2722	59731.2	Astyanax mexicanus	intermediate filament protein ON3
826	XP_022529722.1	NCBI.nr	26	6	141.474	174346	Astyanax mexicanus	uncharacterized protein LOC103043141
827	XP_022530892.1	NCBI.nr	5	2	23.1564	158874	Astyanax mexicanus	rho guanine nucleotide exchange factor 12 isoform X1
828	XP_017333658.1	NCBI.nr	5	1	21.1488	49454.9	Ictalurus punctatus	PREDICTED: cleavage and polyadenylation specificity factor subunit 7 isoform X1
829	XP_007252507.2	NCBI.nr	2	1	8.068	31536.7	Astyanax mexicanus	isochorismatase domain-containing protein 1
830	XP_017310994.1	NCBI.nr	4	4	17.3648	169534	Ictalurus punctatus	PREDICTED: A-kinase anchor protein 12 isoform X2
831	XP_017560215.1	NCBI.nr	12	1	73.9176	50453.6	Pygocentrus nattereri	PREDICTED: tubulin beta-5 chain
832	AAY86958.1	NCBI.nr	9	1	66.1134	21829.2	Ictalurus punctatus	peroxiredoxin 6
833	XP_017545417.1	NCBI.nr	2	1	11.8071	16707.5	Pygocentrus nattereri	PREDICTED: NTF2-related export protein 2
834	XP_017351781.1	NCBI.nr	3	2	17.7356	65321	Ictalurus punctatus	PREDICTED: ralA-binding protein 1 isoform X2
835	XP_022522635.1	NCBI.nr	17	5	111.693	70960.2	Astyanax mexicanus	phosphoenolpyruvate carboxykinase [GTP]_ mitochondrial
836	XP_007228167.1	NCBI.nr	2	1	8.7335	20419.6	Astyanax mexicanus	troponin I_ fast skeletal muscle
837	XP_022519076.1	NCBI.nr	4	1	19.1733	75787.9	Astyanax mexicanus	NLR family CARD domain-containing protein 3-like
838	XP_007233324.3	NCBI.nr	4	3	17.1476	71198.5	Astyanax mexicanus	RNA polymerase II elongation factor ELL
839	XP_017570272.1	NCBI.nr	2	1	8.7035	72342.4	Pygocentrus nattereri	PREDICTED: sodium-dependent phosphate transporter 2 isoform X2
840	XP_017340266.1	NCBI.nr	4	4	15.4702	184920	Ictalurus punctatus	PREDICTED: transient receptor potential cation channel subfamily M member 1
841	XP_007246295.1	NCBI.nr	5	2	29.1738	24967.3	Astyanax mexicanus	suppressor of IKBKE 1
842	XP_017550233.1	NCBI.nr	1	1	5.3458	51883.3	Pygocentrus nattereri	PREDICTED: matrix metalloproteinase-20
843	XP_017559935.1	NCBI.nr	7	3	38.0681	196802	Pygocentrus nattereri	PREDICTED: leucine-rich repeat and IQ domain-containing protein 1
844	XP_017340481.1	NCBI.nr	3	1	14.4281	86285.4	Ictalurus punctatus	PREDICTED: MAP7 domain-containing protein 1-like isoform X1
845	XP_022530219.1	NCBI.nr	4	1	22.7256	165409	Astyanax mexicanus	pleckstrin homology-like domain family B member 1 isoform X11
846	XP_007255000.2	NCBI.nr	9	3	44.3363	42386.9	Astyanax mexicanus	dematin-like isoform X2
847	XP_007256180.2	NCBI.nr	6	2	28.0054	149072	Astyanax mexicanus	lysine-specific demethylase 2A-like isoform X1
848	XP_017351886.1	NCBI.nr	46	4	249.756	224446	Ictalurus punctatus	PREDICTED: myosin-7
849	XP_022534704.1	NCBI.nr	4	1	23.2573	27808.8	Astyanax mexicanus	ras-related protein Rab-12
850	XP_007233331.2	NCBI.nr	2	2	8.6024	74825	Astyanax mexicanus	LOW QUALITY PROTEIN: SHC-transforming protein 2
851	XP_017342674.1	NCBI.nr	3	1	13.5337	205652	Ictalurus punctatus	PREDICTED: PH-interacting protein
852	XP_017323336.1	NCBI.nr	3	1	15.0889	215320	Ictalurus punctatus	PREDICTED: plexin-D1
853	XP_022532852.1	NCBI.nr	5	2	21.9239	152703	Astyanax mexicanus	membrane-associated guanylate kinase_ WW and PDZ domain-containing protein 3 isoform X1
854	XP_007241257.2	NCBI.nr	28	8	163.561	48510.7	Astyanax mexicanus	adenosylhomocysteinase
855	XP_017567775.1	NCBI.nr	6	2	28.1028	155846	Pygocentrus nattereri	PREDICTED: coiled-coil domain-containing protein 18-like isoform X2
856	XP_022536499.1	NCBI.nr	4	2	28.9109	25366.3	Astyanax mexicanus	ras-related protein Rab-3C
857	AHH38582.1	NCBI.nr	2	1	9.8925	29917.7	Ictalurus punctatus	Fat storage-inducing transmembrane protein 2
858	XP_017544259.1	NCBI.nr	4	1	16.6891	106044	Pygocentrus nattereri	PREDICTED: protein NLRC3-like isoform X1
859	XP_017333846.1	NCBI.nr	4	3	18.4059	49898.1	Ictalurus punctatus	PREDICTED: fumarylacetoacetase
860	XP_022530269.1	NCBI.nr	28	6	172.226	56895.2	Astyanax mexicanus	LOW QUALITY PROTEIN: UTP--glucose-1-phosphate uridylyltransferase
861	XP_022525261.1	NCBI.nr	11	4	51.6279	95716.5	Astyanax mexicanus	collagen alpha-2(VI) chain isoform X2
862	XP_017570882.1	NCBI.nr	22	3	144.407	36516.1	Pygocentrus nattereri	PREDICTED: L-lactate dehydrogenase B-A chain
863	XP_022527351.1	NCBI.nr	13	7	68.2933	29645.9	Astyanax mexicanus	proteasome subunit alpha type-4
864	XP_007243307.1	NCBI.nr	11	4	54.489	223656	Astyanax mexicanus	myosin-6
865	XP_017572723.1	NCBI.nr	4	2	17.5753	48936	Pygocentrus nattereri	PREDICTED: coiled-coil domain-containing protein 136-like isoform X1
866	XP_017541433.1	NCBI.nr	1	1	3.9261	108376	Pygocentrus nattereri	PREDICTED: NACHT_ LRR and PYD domains-containing protein 3-like isoform X1
867	XP_007248270.1	NCBI.nr	31	7	178.437	61586.9	Astyanax mexicanus	phosphoglucomutase-1
868	XP_017537464.1	NCBI.nr	5	3	21.8657	99144.8	Pygocentrus nattereri	PREDICTED: protein NLRC3-like isoform X1
869	XP_017326105.1	NCBI.nr	2	2	11.0908	33299.1	Ictalurus punctatus	PREDICTED: NADH dehydrogenase [ubiquinone] 1 alpha subcomplex subunit 10_ mitochondrial isoform X2
870	XP_022542399.1	NCBI.nr	3	1	19.0876	122974	Astyanax mexicanus	integrin alpha-V
871	XP_017317274.1	NCBI.nr	3	1	11.7617	127541	Ictalurus punctatus	PREDICTED: uncharacterized protein LOC108260990 isoform X6
872	XP_017561323.1	NCBI.nr	2	2	9.1607	23206.9	Pygocentrus nattereri	PREDICTED: kinetochore protein Spc24
873	XP_022542534.1	NCBI.nr	6	3	27.446	180202	Astyanax mexicanus	LOW QUALITY PROTEIN: A disintegrin and metalloproteinase with thrombospondin motifs 12
874	XP_022538260.1	NCBI.nr	63	3	389.715	222977	Astyanax mexicanus	myosin heavy chain_ fast skeletal muscle
875	XP_007257039.1	NCBI.nr	1	1	5.46	16978.8	Astyanax mexicanus	DNA polymerase epsilon subunit 3
876	XP_022521867.1	NCBI.nr	7	1	41.2924	36228.5	Astyanax mexicanus	glyceraldehyde-3-phosphate dehydrogenase-like isoform X2
877	AAY86951.1	NCBI.nr	6	3	38.2378	17675	Ictalurus punctatus	peptidylprolyl isomerase A
878	XP_017331083.1	NCBI.nr	2	1	10.6688	41764.5	Ictalurus punctatus	PREDICTED: protein FAM179B
879	XP_022518549.1	NCBI.nr	4	1	19.9724	110909	Astyanax mexicanus	NACHT_ LRR and PYD domains-containing protein 9
880	AHH39668.1	NCBI.nr	2	2	10.424	34070.8	Ictalurus punctatus	Y-box-binding protein 2
881	XP_017346471.1	NCBI.nr	12	5	62.021	101004	Ictalurus punctatus	PREDICTED: CWF19-like protein 2
882	XP_017576164.1	NCBI.nr	4	2	25.8796	55172.2	Pygocentrus nattereri	PREDICTED: cysteine protease ATG4D
883	NP_001187202.1	NCBI.nr	25	5	139.402	71568.7	Ictalurus punctatus	heat shock cognate 71 kDa protein
884	XP_007254289.2	NCBI.nr	4	4	18.3666	44796.3	Astyanax mexicanus	keratin_ type I cytoskeletal 18
885	XP_017542880.1	NCBI.nr	3	2	13.1014	112378	Pygocentrus nattereri	PREDICTED: integrin alpha-D-like isoform X2
886	XP_017312020.1	NCBI.nr	6	4	32.5935	27445.8	Ictalurus punctatus	PREDICTED: uridine diphosphate glucose pyrophosphatase isoform X1
887	XP_017336135.1	NCBI.nr	2	1	5.2106	34269.1	Ictalurus punctatus	PREDICTED: PTB domain-containing engulfment adapter protein 1 isoform X4
888	XP_022535621.1	NCBI.nr	12	7	63.762	62389.5	Astyanax mexicanus	glucose-6-phosphate isomerase
889	XP_022518328.1	NCBI.nr	11	7	48.6155	158801	Astyanax mexicanus	TRIO and F-actin-binding protein isoform X2
890	XP_017329324.1	NCBI.nr	22	11	138.285	41648.5	Ictalurus punctatus	PREDICTED: alcohol dehydrogenase class-3-like isoform X2
891	XP_017347811.1	NCBI.nr	7	4	30.3316	198157	Ictalurus punctatus	PREDICTED: E3 ubiquitin-protein ligase RBBP6 isoform X1
892	XP_022534275.1	NCBI.nr	3	1	13.8302	111555	Astyanax mexicanus	GRB10-interacting GYF protein 1
893	XP_017568790.1	NCBI.nr	6	3	28.8898	67365.9	Pygocentrus nattereri	PREDICTED: protein regulator of cytokinesis 1
894	XP_017333303.1	NCBI.nr	9	1	42.3792	66428.1	Ictalurus punctatus	PREDICTED: lamin-B2
895	AHH37527.1	NCBI.nr	2	1	9.1412	57713.2	Ictalurus punctatus	Sorting nexin-2
896	XP_017571696.1	NCBI.nr	2	2	10.5646	22282.3	Pygocentrus nattereri	PREDICTED: putative olfactory receptor 13C6
897	XP_017544555.1	NCBI.nr	6	3	39.9097	95987.3	Pygocentrus nattereri	PREDICTED: protein NLRC3
898	XP_022519355.1	NCBI.nr	4	1	18.225	109648	Astyanax mexicanus	NLR family CARD domain-containing protein 3
899	XP_017343187.1	NCBI.nr	2	1	9.4689	43126.3	Ictalurus punctatus	PREDICTED: proto-oncogene Wnt-1
900	XP_017307451.1	NCBI.nr	3	1	14.1077	50341.8	Ictalurus punctatus	PREDICTED: beta-1_3-galactosyl-O-glycosyl-glycoprotein beta-1_6-N-acetylglucosaminyltransferase 4
901	XP_017320090.1	NCBI.nr	2	2	10.1044	88090.3	Ictalurus punctatus	PREDICTED: LETM1 and EF-hand domain-containing protein 1_ mitochondrial isoform X1
902	AEU59984.1	NCBI.nr	7	2	43.0312	11582.1	Pseudoplatystoma corruscans	hemoglobin-beta
903	ADZ75458.1	NCBI.nr	18	8	108.627	42974.1	Tachysurus vachellii	mitochondrial phosphoenolpyruvate carboxykinase
904	XP_022520991.1	NCBI.nr	1	1	8.0782	73663.5	Astyanax mexicanus	potassium voltage-gated channel subfamily KQT member 1 isoform X2
905	AHH39970.1	NCBI.nr	12	1	72.7663	50127.2	Ictalurus punctatus	Tubulin beta chain
906	XP_007244225.2	NCBI.nr	25	9	142.589	70530.4	Astyanax mexicanus	phosphoenolpyruvate carboxykinase_ cytosolic [GTP]
907	AAK95123.1	NCBI.nr	11	1	74.6876	35074	Ictalurus punctatus	ribosomal protein P0
908	XP_017323130.1	NCBI.nr	4	1	18.4212	93164.2	Ictalurus punctatus	PREDICTED: cyclin-dependent kinase 11B-like isoform X1
909	XP_007252801.2	NCBI.nr	3	2	16.4464	69228.9	Astyanax mexicanus	kelch-like protein 8
910	XP_022523273.1	NCBI.nr	12	4	62.26	189945	Astyanax mexicanus	ras GTPase-activating-like protein IQGAP2 isoform X1
911	XP_007244835.1	NCBI.nr	6	2	35.8669	23633.8	Astyanax mexicanus	ras-related protein Rab-6A isoform X1
912	XP_017326799.1	NCBI.nr	1	1	5.005	81891.4	Ictalurus punctatus	PREDICTED: Fc receptor-like protein 5
913	XP_017559638.1	NCBI.nr	3	3	15.3865	37264	Pygocentrus nattereri	PREDICTED: P2Y purinoceptor 6
914	XP_017345874.1	NCBI.nr	4	1	18.4447	60609.2	Ictalurus punctatus	PREDICTED: tripartite motif-containing protein 16
915	XP_017349841.1	NCBI.nr	4	3	18.0824	84794	Ictalurus punctatus	PREDICTED: semaphorin-3C
916	XP_017331460.1	NCBI.nr	5	2	18.4634	54404.7	Ictalurus punctatus	PREDICTED: tryptophan--tRNA ligase_ cytoplasmic
917	XP_007258720.1	NCBI.nr	3	2	27.0864	17882.5	Astyanax mexicanus	UDP-N-acetylglucosamine transferase subunit ALG13 homolog
918	XP_017341113.1	NCBI.nr	5	3	22.0501	129340	Ictalurus punctatus	PREDICTED: plexin-C1
919	XP_017551806.1	NCBI.nr	2	1	10.1719	50398.8	Pygocentrus nattereri	PREDICTED: tripartite motif-containing protein 16-like isoform X2
920	XP_022519280.1	NCBI.nr	8	4	49.0191	154539	Astyanax mexicanus	phostensin isoform X2
921	XP_017339153.1	NCBI.nr	21	3	146.456	60061.3	Ictalurus punctatus	PREDICTED: glutamate dehydrogenase_ mitochondrial
922	AHH40792.1	NCBI.nr	8	6	36.9737	152841	Ictalurus punctatus	FYVE and coiled-coil domain-containing protein 1
923	XP_007252613.1	NCBI.nr	3	2	13.0817	37767.3	Astyanax mexicanus	homeobox protein Nkx-2.1
924	XP_007231205.2	NCBI.nr	1	1	3.9632	15206.7	Astyanax mexicanus	uncharacterized protein LOC103042602
925	XP_022542046.1	NCBI.nr	5	1	22.7604	89462.6	Astyanax mexicanus	zinc finger protein 850
926	XP_017328566.1	NCBI.nr	3	2	16.134	65588.4	Ictalurus punctatus	PREDICTED: E3 ubiquitin-protein ligase TRIM39
927	XP_007228437.2	NCBI.nr	2	2	9.5216	65713.7	Astyanax mexicanus	androgen receptor
928	XP_017552020.1	NCBI.nr	1	1	9.4064	18144.9	Pygocentrus nattereri	PREDICTED: RING finger protein 122-like isoform X3
929	XP_017545892.1	NCBI.nr	2	1	9.2513	65526.4	Pygocentrus nattereri	PREDICTED: uncharacterized protein LOC108420697
930	XP_017332827.1	NCBI.nr	3	1	15.5932	30141	Ictalurus punctatus	PREDICTED: uncharacterized protein C7orf50 homolog isoform X2
931	XP_007254369.2	NCBI.nr	60	6	344.164	223102	Astyanax mexicanus	myosin heavy chain_ fast skeletal muscle
932	AHH42987.1	NCBI.nr	1	1	5.1227	22585.5	Ictalurus punctatus	ATP synthase subunit O_ mitochondrial
933	XP_017540702.1	NCBI.nr	4	3	24.6676	119953	Pygocentrus nattereri	PREDICTED: GTPase IMAP family member 8
934	XP_017578836.1	NCBI.nr	2	2	10.3985	32497.5	Pygocentrus nattereri	PREDICTED: tumor necrosis factor receptor superfamily member 14-like isoform X1
935	XP_007244334.2	NCBI.nr	2	1	11.7516	28485.8	Astyanax mexicanus	chymotrypsinogen A
936	ADO29457.1	NCBI.nr	11	2	66.2675	33733.5	Ictalurus punctatus	3-hydroxyanthranilate 34-dioxygenase
937	XP_022528285.1	NCBI.nr	4	2	27.7176	94819.8	Astyanax mexicanus	GC-rich sequence DNA-binding factor 2
938	XP_007259868.2	NCBI.nr	5	2	28.0514	48391.8	Astyanax mexicanus	probable acyl-CoA dehydrogenase 6
939	XP_017581275.1	NCBI.nr	16	9	75.5708	223495	Pygocentrus nattereri	PREDICTED: poly [ADP-ribose] polymerase 14
940	ADO28499.1	NCBI.nr	3	1	13.695	46804.7	Ictalurus punctatus	pci domain-containing protein 2
941	XP_017546161.1	NCBI.nr	9	4	41.9437	224143	Pygocentrus nattereri	PREDICTED: zinc finger protein 318
942	XP_017334743.1	NCBI.nr	14	9	100.492	53399.7	Ictalurus punctatus	PREDICTED: selenium-binding protein 1
943	NP_001187307.1	NCBI.nr	21	5	133.194	26840.6	Ictalurus punctatus	triosephosphate isomerase
944	XP_017574616.1	NCBI.nr	6	2	31.5796	201880	Pygocentrus nattereri	PREDICTED: eukaryotic translation initiation factor 4 gamma 1
945	XP_017546108.1	NCBI.nr	12	2	70.8209	33797.5	Pygocentrus nattereri	PREDICTED: 3-hydroxyanthranilate 3_4-dioxygenase
946	AHH42977.1	NCBI.nr	5	4	25.8751	142926	Ictalurus punctatus	Vigilin
947	XP_022542331.1	NCBI.nr	6	2	23.3897	151698	Astyanax mexicanus	scavenger receptor cysteine-rich type 1 protein M130
948	XP_017577741.1	NCBI.nr	3	1	17.5193	31288.4	Pygocentrus nattereri	PREDICTED: cytochrome c-type heme lyase
949	XP_022541962.1	NCBI.nr	6	2	24.2281	230903	Astyanax mexicanus	otoferlin isoform X7
950	XP_017576131.1	NCBI.nr	3	1	12.9495	36617.6	Pygocentrus nattereri	PREDICTED: GTPase IMAP family member 4
951	XP_007240028.2	NCBI.nr	4	1	19.0721	133667	Astyanax mexicanus	TBC1 domain family member 8B isoform X1
952	XP_015463328.2	NCBI.nr	40	11	206.007	223680	Astyanax mexicanus	myosin heavy chain_ fast skeletal muscle-like isoform X2
953	XP_022532813.1	NCBI.nr	15	3	71.0799	104293	Astyanax mexicanus	ATP-dependent RNA helicase DDX42
954	XP_022523904.1	NCBI.nr	6	2	30.1564	35472.8	Astyanax mexicanus	amine sulfotransferase
955	XP_017317652.1	NCBI.nr	4	2	21.8921	36573.1	Ictalurus punctatus	PREDICTED: homeobox protein Nkx-3.2
956	XP_022526768.1	NCBI.nr	10	3	58.5942	62345.5	Astyanax mexicanus	S-adenosylhomocysteine hydrolase-like protein 1 isoform X2
957	XP_007227949.2	NCBI.nr	1	1	4.7698	24094	Astyanax mexicanus	calcipressin-1 isoform X1
958	AEI26270.1	NCBI.nr	3	1	17.5279	14200.1	Clarias batrachus	fructose 1_6-bisphosphatase
959	XP_007241598.1	NCBI.nr	6	3	35.7691	34224.1	Astyanax mexicanus	cathepsin Z
960	XP_017320510.1	NCBI.nr	12	1	83.217	70914.4	Ictalurus punctatus	PREDICTED: phosphoenolpyruvate carboxykinase_ cytosolic [GTP]
961	XP_017332210.1	NCBI.nr	11	3	52.4904	139805	Ictalurus punctatus	PREDICTED: filamin-A-interacting protein 1-like isoform X1
962	XP_022540980.1	NCBI.nr	2	2	9.7942	51202.7	Astyanax mexicanus	uncharacterized protein LOC103031523 isoform X1
963	AKM12722.1	NCBI.nr	21	1	132.536	84099.2	Ictalurus punctatus	heat shock protein 90 alpha B1
964	AAQ62483.1	NCBI.nr	5	1	39.2203	27971	Physopyxis lyra	elongation factor-1 alpha
965	XP_007259130.2	NCBI.nr	3	2	15.2543	110035	Astyanax mexicanus	toll-like receptor 13
966	XP_007249204.2	NCBI.nr	4	2	18.5187	97340.2	Astyanax mexicanus	uveal autoantigen with coiled-coil domains and ankyrin repeats
967	XP_022532234.1	NCBI.nr	27	7	137.096	109054	Astyanax mexicanus	splicing factor_ suppressor of white-apricot homolog
968	XP_007235240.1	NCBI.nr	8	4	47.8108	54590.6	Astyanax mexicanus	tryptophan 5-hydroxylase 1 isoform X3
969	XP_017577605.1	NCBI.nr	2	1	9.1424	79759.1	Pygocentrus nattereri	PREDICTED: probable ATP-dependent RNA helicase DDX43 isoform X1
970	XP_022539099.1	NCBI.nr	2	1	11.0965	31281	Astyanax mexicanus	cytochrome P450 3A27
971	XP_022531159.1	NCBI.nr	3	1	12.7166	26471.9	Astyanax mexicanus	uncharacterized protein LOC103025947
972	XP_017539777.1	NCBI.nr	10	1	69.0838	27706.9	Pygocentrus nattereri	PREDICTED: 14-3-3 protein beta/alpha-A
973	XP_017571465.1	NCBI.nr	6	3	36.4507	71224.4	Pygocentrus nattereri	PREDICTED: phosphoenolpyruvate carboxykinase [GTP]_ mitochondrial
974	XP_017539637.1	NCBI.nr	3	1	13.0296	155965	Pygocentrus nattereri	PREDICTED: NACHT_ LRR and PYD domains-containing protein 12-like isoform X1
975	XP_022538245.1	NCBI.nr	17	8	81.0276	231999	Astyanax mexicanus	rootletin isoform X1
976	XP_007247727.2	NCBI.nr	24	1	109.181	198115	Astyanax mexicanus	eukaryotic translation initiation factor 4 gamma 1 isoform X3
977	XP_017554216.1	NCBI.nr	12	1	61.6753	97379.5	Pygocentrus nattereri	PREDICTED: glycogen phosphorylase_ muscle form
978	XP_022519926.1	NCBI.nr	7	6	24.9851	87447	Astyanax mexicanus	uncharacterized protein LOC103031849 isoform X1
979	ABD85502.1	NCBI.nr	1	1	13.0916	21558.2	Ictalurus punctatus	hypothetical protein
980	XP_017546679.1	NCBI.nr	6	3	36.3382	215830	Pygocentrus nattereri	PREDICTED: centriolin isoform X7
981	XP_007243387.1	NCBI.nr	6	3	35.7622	47458.1	Astyanax mexicanus	keratin_ type I cytoskeletal 19
982	XP_022526361.1	NCBI.nr	17	5	94.5921	29505	Astyanax mexicanus	polyglutamine-binding protein 1
983	XP_017577511.1	NCBI.nr	18	5	90.9031	71030.5	Pygocentrus nattereri	PREDICTED: heat shock 70 kDa protein 1
984	XP_022523518.1	NCBI.nr	55	1	309.892	222375	Astyanax mexicanus	myosin heavy chain_ fast skeletal muscle
985	XP_007253402.1	NCBI.nr	2	1	10.3451	56706.5	Astyanax mexicanus	potassium voltage-gated channel subfamily A member 2
986	XP_017576703.1	NCBI.nr	3	1	13.9624	180013	Pygocentrus nattereri	PREDICTED: collagen alpha-1(XI) chain
987	ADO28981.1	NCBI.nr	1	1	5.315	14693.7	Ictalurus punctatus	60S ribosomal protein l22-like 1
988	XP_007227935.2	NCBI.nr	3	1	15.1092	45435	Astyanax mexicanus	transcription factor Dp-1
989	XP_017544632.1	NCBI.nr	32	2	202.695	149060	Pygocentrus nattereri	PREDICTED: myosin heavy chain_ fast skeletal muscle-like
990	XP_022536050.1	NCBI.nr	2	1	8.1495	133460	Astyanax mexicanus	active breakpoint cluster region-related protein isoform X1
991	XP_022537735.1	NCBI.nr	7	3	39.148	55765.7	Astyanax mexicanus	UDP-glucose 6-dehydrogenase
992	XP_007249108.2	NCBI.nr	3	1	14.3821	82776.6	Astyanax mexicanus	zinc finger and BTB domain-containing protein 47 isoform X1
993	AAK95187.1	NCBI.nr	2	2	14.913	22932.4	Ictalurus punctatus	40S ribosomal protein S5
994	XP_017321487.1	NCBI.nr	1	1	12.4252	55714.8	Ictalurus punctatus	PREDICTED: synaptotagmin-5
995	AUW30178.1	NCBI.nr	18	9	86.2962	58902.7	Clarias gariepinus	pyruvate kinase
996	XP_017538274.1	NCBI.nr	5	4	23.9309	167572	Pygocentrus nattereri	PREDICTED: complement C3
997	XP_017576909.1	NCBI.nr	3	2	13.9173	31878.6	Pygocentrus nattereri	PREDICTED: uncharacterized protein C8orf74 homolog
998	XP_022533671.1	NCBI.nr	2	2	8.3095	34664.8	Astyanax mexicanus	GTP-binding protein REM 2
999	XP_017556870.1	NCBI.nr	3	1	13.307	21009.2	Pygocentrus nattereri	PREDICTED: cold-inducible RNA-binding protein isoform X1
1000	AHH40076.1	NCBI.nr	5	2	23.8321	70748.8	Ictalurus punctatus	Plastin-2
1001	XP_022525246.1	NCBI.nr	21	7	97.048	56499.6	Astyanax mexicanus	aldehyde dehydrogenase family 1 member A3
1002	XP_007246544.1	NCBI.nr	7	1	48.4049	23799.4	Astyanax mexicanus	ras-related protein Rab-8B
1003	NP_001187309.1	NCBI.nr	2	1	14.5396	29063.1	Ictalurus punctatus	phosphoglycerate mutase 1
1004	XP_017550865.1	NCBI.nr	3	2	14.6314	28034.9	Pygocentrus nattereri	PREDICTED: protein FAM204A
1005	XP_017311070.1	NCBI.nr	11	5	48.3235	201763	Ictalurus punctatus	PREDICTED: YLP motif-containing protein 1 isoform X1
1006	XP_017548477.1	NCBI.nr	7	2	36.5682	77486.8	Pygocentrus nattereri	PREDICTED: protein kinase C alpha type isoform X1
1007	XP_017538511.1	NCBI.nr	3	1	15.8874	187605	Pygocentrus nattereri	PREDICTED: mediator of RNA polymerase II transcription subunit 1
1008	XP_022517738.1	NCBI.nr	2	1	12.3423	25259.9	Astyanax mexicanus	peroxiredoxin-6
1009	XP_007245137.2	NCBI.nr	4	1	25.0538	31830.3	Astyanax mexicanus	ras-related protein Rab-6B
1010	XP_022524071.1	NCBI.nr	37	10	189.382	106031	Astyanax mexicanus	alpha-actinin-4 isoform X3
1011	XP_017577164.1	NCBI.nr	3	2	13.5356	45070.1	Pygocentrus nattereri	PREDICTED: 4-hydroxyphenylpyruvate dioxygenase
1012	XP_017336422.1	NCBI.nr	5	2	33.8954	40692	Ictalurus punctatus	PREDICTED: D-beta-hydroxybutyrate dehydrogenase_ mitochondrial
1013	XP_022534265.1	NCBI.nr	13	1	62.118	97369.4	Astyanax mexicanus	glycogen phosphorylase_ muscle form-like isoform X1
1014	XP_017348727.1	NCBI.nr	3	3	15.9866	90550.4	Ictalurus punctatus	PREDICTED: H(+)/Cl(-) exchange transporter 5 isoform X2
1015	XP_017574662.1	NCBI.nr	20	8	109.35	199277	Pygocentrus nattereri	PREDICTED: myosin-7-like isoform X2
1016	AAY79090.1	NCBI.nr	3	2	15.167	46859.6	Colossoma macropomum	recombination activating gene 2
1017	AHH40462.1	NCBI.nr	5	2	24.6702	42416.5	Ictalurus punctatus	1-acyl-sn-glycerol-3-phosphate acyltransferase epsilon
1018	XP_022531286.1	NCBI.nr	3	2	13.2947	61796.8	Astyanax mexicanus	LOW QUALITY PROTEIN: tubby-related protein 1
1019	XP_017548029.1	NCBI.nr	3	2	20.2668	45480.3	Pygocentrus nattereri	PREDICTED: homeobox protein MIXL1
1020	XP_022539492.1	NCBI.nr	5	2	33.2853	56279.8	Astyanax mexicanus	cytochrome P450 2D3
1021	XP_017339768.1	NCBI.nr	3	3	9.1458	43617.3	Ictalurus punctatus	PREDICTED: protein shisa-9
1022	XP_017543988.1	NCBI.nr	2	2	9.9403	23034	Pygocentrus nattereri	PREDICTED: digestive cysteine proteinase 3
1023	XP_017567195.1	NCBI.nr	3	1	15.1011	54882.1	Pygocentrus nattereri	PREDICTED: uncharacterized protein C10orf67 homolog_ mitochondrial
1024	XP_017550529.1	NCBI.nr	6	2	33.0676	157807	Pygocentrus nattereri	PREDICTED: uncharacterized protein LOC108425948
1025	XP_017567265.1	NCBI.nr	5	4	22.521	51232	Pygocentrus nattereri	PREDICTED: ectonucleoside triphosphate diphosphohydrolase 5
1026	XP_022533645.1	NCBI.nr	7	1	32.4906	183210	Astyanax mexicanus	apoptotic chromatin condensation inducer in the nucleus
1027	XP_017324674.1	NCBI.nr	1	1	4.794	30396.6	Ictalurus punctatus	PREDICTED: homeobox protein Hox-D9
1028	XP_007246315.2	NCBI.nr	6	3	27.0275	50478.3	Astyanax mexicanus	dolichyl-diphosphooligosaccharide--protein glycosyltransferase 48 kDa subunit
1029	ART46312.1	NCBI.nr	3	2	14.5759	10346.4	Clarias batrachus	amylase
1030	XP_022523530.1	NCBI.nr	3	3	13.8749	53463.8	Astyanax mexicanus	angiopoietin-related protein 2
1031	XP_007254193.1	NCBI.nr	7	3	37.6963	24716	Astyanax mexicanus	ras-related protein Rab-39B
1032	XP_007249394.1	NCBI.nr	6	1	49.6553	14319.5	Astyanax mexicanus	2-iminobutanoate/2-iminopropanoate deaminase isoform X1
1033	AHH41861.1	NCBI.nr	2	1	8.7511	25560.6	Ictalurus punctatus	Homeobox protein HMX2
1034	XP_007255218.2	NCBI.nr	9	5	43.0393	178440	Astyanax mexicanus	LOW QUALITY PROTEIN: DNA topoisomerase 2-alpha
1035	XP_022527269.1	NCBI.nr	5	3	27.477	89018.6	Astyanax mexicanus	poly [ADP-ribose] polymerase 12
1036	XP_022529493.1	NCBI.nr	4	1	22.7914	95151.3	Astyanax mexicanus	protein SOGA3 isoform X3
1037	XP_007249925.1	NCBI.nr	5	2	27.4283	68705.7	Astyanax mexicanus	transketolase
1038	XP_007245995.1	NCBI.nr	12	1	59.5684	27432	Astyanax mexicanus	14-3-3 protein epsilon isoform X2
1039	XP_017324758.1	NCBI.nr	3	1	19.8523	30204.5	Ictalurus punctatus	PREDICTED: homeobox protein engrailed-1 isoform X1
1040	XP_017579860.1	NCBI.nr	14	6	75.1621	56488.2	Pygocentrus nattereri	PREDICTED: cytochrome P450 2F2-like isoform X2
1041	XP_022530631.1	NCBI.nr	4	2	24.015	141029	Astyanax mexicanus	mucin-2-like isoform X1
1042	XP_017342702.1	NCBI.nr	3	2	15.9759	39119	Ictalurus punctatus	PREDICTED: heterogeneous nuclear ribonucleoprotein A1
1043	XP_017338155.1	NCBI.nr	4	2	27.3318	11218.8	Ictalurus punctatus	PREDICTED: cytochrome c oxidase assembly protein COX19
1044	XP_007239930.2	NCBI.nr	2	2	10.0312	58617.2	Astyanax mexicanus	ubiquitin thioesterase otulin isoform X1
1045	AHH43094.1	NCBI.nr	8	1	53.4368	20656.7	Ictalurus punctatus	ADP-ribosylation factor 1
1046	XP_017563900.1	NCBI.nr	3	1	12.361	22903.4	Pygocentrus nattereri	PREDICTED: protein ABHD14B
1047	XP_017315947.1	NCBI.nr	1	1	11.5624	72213.4	Ictalurus punctatus	PREDICTED: myotubularin-related protein 8 isoform X1
1048	XP_017541957.1	NCBI.nr	2	1	11.0638	79572.9	Pygocentrus nattereri	PREDICTED: uncharacterized protein LOC108413798
1049	XP_017338667.1	NCBI.nr	2	1	9.0894	21226.3	Ictalurus punctatus	PREDICTED: pleckstrin homology domain-containing family S member 1-like isoform X1
1050	XP_022526364.1	NCBI.nr	3	2	13.8124	160850	Astyanax mexicanus	membrane-associated guanylate kinase_ WW and PDZ domain-containing protein 3-like isoform X1
1051	XP_022529946.1	NCBI.nr	5	3	21.4805	86263.9	Astyanax mexicanus	small conductance calcium-activated potassium channel protein 2-like isoform X1
1052	XP_017536970.1	NCBI.nr	6	1	25.5182	148460	Pygocentrus nattereri	PREDICTED: 1-phosphatidylinositol 4_5-bisphosphate phosphodiesterase gamma-2
1053	AHH42563.1	NCBI.nr	3	1	15.5889	25564.9	Ictalurus punctatus	Proteasome subunit beta type-6
1054	XP_017537946.1	NCBI.nr	4	3	18.37	81432.3	Pygocentrus nattereri	PREDICTED: oocyte zinc finger protein XlCOF6-like isoform X1
1055	XP_017328057.1	NCBI.nr	5	1	22.5267	40055.1	Ictalurus punctatus	PREDICTED: LOW QUALITY PROTEIN: prostaglandin reductase 1
1056	ADO29076.1	NCBI.nr	8	2	70.6932	18300	Ictalurus punctatus	mitochondrial ATP synthase subunit d
1057	XP_022528088.1	NCBI.nr	37	9	173.868	131234	Astyanax mexicanus	zinc finger protein 609 isoform X3
1058	XP_017313631.1	NCBI.nr	2	1	9.1552	38393.3	Ictalurus punctatus	PREDICTED: protein sprouty homolog 2
1059	XP_017312107.1	NCBI.nr	6	3	29.0253	46863.9	Ictalurus punctatus	PREDICTED: chloride intracellular channel protein 4
1060	XP_017338808.1	NCBI.nr	2	2	10.5565	9944.63	Ictalurus punctatus	PREDICTED: ATP synthase subunit f_ mitochondrial-like isoform X4
1061	XP_017313157.1	NCBI.nr	3	1	19.6586	47084.5	Ictalurus punctatus	PREDICTED: B-cell receptor CD22-like isoform X1
1062	XP_017328268.1	NCBI.nr	2	2	9.5652	22770.4	Ictalurus punctatus	PREDICTED: uncharacterized protein LOC108268085 isoform X4
1063	XP_022520384.1	NCBI.nr	4	1	23.427	83453.6	Astyanax mexicanus	protein Hook homolog 1
1064	XP_017577318.1	NCBI.nr	22	4	120.059	79949.5	Pygocentrus nattereri	PREDICTED: peroxisomal multifunctional enzyme type 2
1065	ADO28535.1	NCBI.nr	7	3	36.254	24702.3	Ictalurus punctatus	GTP-binding nuclear protein ran
1066	XP_017578882.1	NCBI.nr	8	4	40.6326	142710	Pygocentrus nattereri	PREDICTED: trichohyalin
1067	XP_022537958.1	NCBI.nr	3	1	13.6062	20289.4	Astyanax mexicanus	ADP-ribosylation factor 4
1068	XP_022539435.1	NCBI.nr	3	2	13.5815	178457	Astyanax mexicanus	THO complex subunit 2
1069	XP_022538033.1	NCBI.nr	3	1	12.5338	73184.1	Astyanax mexicanus	transcription factor SOX-13 isoform X1
1070	XP_017567814.1	NCBI.nr	33	3	175.795	224042	Pygocentrus nattereri	PREDICTED: myosin-7
1071	XP_022523764.1	NCBI.nr	4	4	21.1797	48949.7	Astyanax mexicanus	cAMP-dependent protein kinase catalytic subunit alpha isoform X1
1072	XP_007237367.2	NCBI.nr	8	3	37.0618	187571	Astyanax mexicanus	mediator of RNA polymerase II transcription subunit 1
1073	XP_007249396.1	NCBI.nr	10	5	61.4775	14559.8	Astyanax mexicanus	2-iminobutanoate/2-iminopropanoate deaminase isoform X2
1074	XP_017551615.1	NCBI.nr	4	3	17.9466	64024.5	Pygocentrus nattereri	PREDICTED: E3 ubiquitin-protein ligase TRIM39
1075	XP_017323352.1	NCBI.nr	5	1	22.4523	65191.6	Ictalurus punctatus	PREDICTED: docking protein 2
1076	AHA93068.1	NCBI.nr	6	1	40.1798	56230.1	Ictalurus punctatus	cytochrome P450 CYP2X21
1077	XP_017547313.1	NCBI.nr	2	1	8.752	41929.7	Pygocentrus nattereri	PREDICTED: caspase-8
1078	AAK95131.1	NCBI.nr	4	1	24.2213	30618	Ictalurus punctatus	ribosomal protein L7
1079	XP_017571826.1	NCBI.nr	4	3	20.5247	169605	Pygocentrus nattereri	PREDICTED: plexin-C1
1080	XP_017340873.1	NCBI.nr	7	1	30.1745	100795	Ictalurus punctatus	PREDICTED: inner centromere protein isoform X1
1081	XP_017347276.1	NCBI.nr	3	1	15.4829	74386.7	Ictalurus punctatus	PREDICTED: rap guanine nucleotide exchange factor-like 1 isoform X1
1082	AHH38956.1	NCBI.nr	4	2	19.0222	40132	Ictalurus punctatus	Homeobox protein HMX3
1083	XP_022534495.1	NCBI.nr	4	1	28.4774	87216.9	Astyanax mexicanus	elongation factor G_ mitochondrial
1084	XP_017350773.1	NCBI.nr	6	1	34.4203	67791.2	Ictalurus punctatus	PREDICTED: NADP-dependent malic enzyme
1085	XP_007256404.2	NCBI.nr	27	3	139.812	48474.7	Astyanax mexicanus	keratin_ type I cytoskeletal 18
1086	XP_017318252.1	NCBI.nr	2	2	14.2041	52145.4	Ictalurus punctatus	PREDICTED: protein NLRC3-like
1087	XP_007248057.2	NCBI.nr	7	4	33.4019	35293.1	Astyanax mexicanus	cytosolic sulfotransferase 3
1088	XP_007247200.2	NCBI.nr	3	1	12.9893	19616.3	Astyanax mexicanus	calcium-binding protein 1 isoform X2
1089	XP_017321298.1	NCBI.nr	2	1	10.0243	78729.7	Ictalurus punctatus	PREDICTED: translin-associated factor X-interacting protein 1 isoform X1
1090	XP_022535496.1	NCBI.nr	1	1	4.4894	29905.1	Astyanax mexicanus	alpha-soluble NSF attachment protein-like isoform X2
1091	XP_022529134.1	NCBI.nr	48	22	253.565	224307	Astyanax mexicanus	myosin-1B
1092	XP_017537627.1	NCBI.nr	4	3	18.5196	62063.5	Pygocentrus nattereri	PREDICTED: prolyl 4-hydroxylase subunit alpha-3 isoform X1
1093	AAP81159.1	NCBI.nr	11	8	95.1525	27102.2	Pangasianodon hypophthalmus	trypsinogen
1094	XP_007229650.2	NCBI.nr	12	7	64.0709	39447.3	Astyanax mexicanus	LOW QUALITY PROTEIN: pyruvate dehydrogenase E1 component subunit beta_ mitochondrial
1095	XP_017576659.1	NCBI.nr	4	2	24.3405	104707	Pygocentrus nattereri	PREDICTED: general transcriptional corepressor trfA-like isoform X1
1096	XP_017329563.1	NCBI.nr	3	1	17.3221	79062.5	Ictalurus punctatus	PREDICTED: pro-neuregulin-2_ membrane-bound isoform-like isoform X2
1097	XP_017546049.1	NCBI.nr	5	2	26.1347	163746	Pygocentrus nattereri	PREDICTED: centrosomal protein of 170 kDa isoform X1
1098	XP_007254038.2	NCBI.nr	3	1	15.2388	40728.8	Astyanax mexicanus	LOW QUALITY PROTEIN: RDS/peripherin-like protein xRDS35
1099	XP_017320844.1	NCBI.nr	8	4	39.755	145114	Ictalurus punctatus	PREDICTED: anoctamin-1
1100	XP_017547250.1	NCBI.nr	1	1	5.0666	52850.7	Pygocentrus nattereri	PREDICTED: protein FAM124B isoform X1
1101	XP_017329656.1	NCBI.nr	4	1	17.3768	33028.2	Ictalurus punctatus	PREDICTED: arrestin-C-like isoform X9
1102	XP_007252347.1	NCBI.nr	17	2	100.887	50728.1	Astyanax mexicanus	homogentisate 1_2-dioxygenase
1103	XP_015463155.1	NCBI.nr	20	2	116.571	28855.2	Astyanax mexicanus	tropomyosin alpha-3 chain-like isoform X2
1104	XP_017548611.1	NCBI.nr	11	1	52.9486	102253	Pygocentrus nattereri	PREDICTED: myosin-16-like isoform X3
1105	XP_017542308.1	NCBI.nr	2	1	12.5496	30080.3	Pygocentrus nattereri	PREDICTED: putative L-aspartate dehydrogenase
1106	XP_022538262.1	NCBI.nr	4	2	20.1669	20298.3	Astyanax mexicanus	myosin heavy chain_ fast skeletal muscle
1107	XP_022527085.1	NCBI.nr	3	1	13.9961	84842.5	Astyanax mexicanus	beta-1_4-N-acetylgalactosaminyltransferase 3
1108	XP_022533998.1	NCBI.nr	2	2	8.2712	44426.4	Astyanax mexicanus	tripartite motif-containing protein 16
1109	XP_007233966.1	NCBI.nr	3	1	14.4335	31656.6	Astyanax mexicanus	protein SET
1110	XP_017554389.1	NCBI.nr	30	7	197.367	102040	Pygocentrus nattereri	PREDICTED: mitochondrial 10-formyltetrahydrofolate dehydrogenase
1111	XP_017332687.1	NCBI.nr	2	2	15.6693	56636.1	Ictalurus punctatus	PREDICTED: nuclear factor 7_ brain-like isoform X1
1112	XP_007252764.2	NCBI.nr	10	4	48.9429	60856.6	Astyanax mexicanus	non-muscle caldesmon-like isoform X3
1113	XP_017333584.1	NCBI.nr	16	7	77.6756	165900	Ictalurus punctatus	PREDICTED: polyamine-modulated factor 1-binding protein 1 isoform X8
1114	XP_017347672.1	NCBI.nr	2	2	8.1036	56771	Ictalurus punctatus	PREDICTED: lysosome membrane protein 2
1115	XP_017351213.1	NCBI.nr	2	1	10.0073	25096.7	Ictalurus punctatus	PREDICTED: brain acid soluble protein 1 homolog isoform X1
1116	XP_007254250.2	NCBI.nr	2	1	8.1556	29532.3	Astyanax mexicanus	transmembrane protein 223
1117	XP_007234832.1	NCBI.nr	3	1	28.99	14150.4	Astyanax mexicanus	fatty acid-binding protein_ liver
1118	XP_022532116.1	NCBI.nr	2	1	9.6318	31820.5	Astyanax mexicanus	uridine-cytidine kinase 1
1119	XP_017575001.1	NCBI.nr	3	1	14.5839	43437.5	Pygocentrus nattereri	PREDICTED: long-chain specific acyl-CoA dehydrogenase_ mitochondrial
1120	XP_017537726.1	NCBI.nr	4	2	23.4299	40400.3	Pygocentrus nattereri	PREDICTED: PH and SEC7 domain-containing protein 1
1121	XP_022527934.1	NCBI.nr	24	4	140.963	28461	Astyanax mexicanus	tropomyosin alpha-1 chain isoform X14
1122	XP_007255018.2	NCBI.nr	5	2	23.0056	53340	Astyanax mexicanus	LETM1 domain-containing protein LETM2_ mitochondrial
1123	XP_022525471.1	NCBI.nr	10	5	72.784	39924.3	Astyanax mexicanus	uricase-like isoform X1
1124	XP_007258488.2	NCBI.nr	27	11	121.893	229745	Astyanax mexicanus	ankyrin repeat domain-containing protein 12 isoform X2
1125	XP_017549975.1	NCBI.nr	6	3	27.0062	87471.9	Pygocentrus nattereri	PREDICTED: kinesin-like protein KIF3B
1126	XP_017575497.1	NCBI.nr	1	1	5.1798	21812.7	Pygocentrus nattereri	PREDICTED: dual specificity phosphatase 28 isoform X1
1127	BAO65787.1	NCBI.nr	8	1	62.4587	45118.9	Clarias batrachus	tubulin-alpha 1
1128	XP_022529119.1	NCBI.nr	2	1	10.2964	54457.6	Astyanax mexicanus	phenylalanine--tRNA ligase_ mitochondrial
1129	XP_017569399.1	NCBI.nr	4	1	20.1208	117621	Pygocentrus nattereri	PREDICTED: ankycorbin isoform X1
1130	XP_017321977.1	NCBI.nr	11	4	62.5241	59909.7	Ictalurus punctatus	PREDICTED: cytochrome P450 1A1
1131	AAK95152.1	NCBI.nr	1	1	12.7411	17340.4	Ictalurus punctatus	ribosomal protein L26
1132	XP_022518486.1	NCBI.nr	5	1	24.1577	200338	Astyanax mexicanus	intraflagellar transport protein 172 homolog
1133	XP_017580887.1	NCBI.nr	1	1	4.9473	22789.8	Pygocentrus nattereri	PREDICTED: guanylyl cyclase-activating protein 2
1134	XP_017558394.1	NCBI.nr	3	1	16.3777	58974.7	Pygocentrus nattereri	PREDICTED: pre-mRNA 3'-end-processing factor FIP1
1135	XP_022522279.1	NCBI.nr	5	4	22.5923	42794.5	Astyanax mexicanus	glyoxylate reductase/hydroxypyruvate reductase
1136	XP_022528294.1	NCBI.nr	25	5	131.963	101414	Astyanax mexicanus	C-1-tetrahydrofolate synthase_ cytoplasmic
1137	XP_017579368.1	NCBI.nr	3	1	18.2761	78970.9	Pygocentrus nattereri	PREDICTED: exocyst complex component 7
1138	XP_022527960.1	NCBI.nr	5	2	27.0392	210580	Astyanax mexicanus	LOW QUALITY PROTEIN: laminin subunit beta-4
1139	XP_017573210.1	NCBI.nr	6	1	42.044	55592	Pygocentrus nattereri	PREDICTED: cytochrome P450 2F2
1140	XP_007240917.2	NCBI.nr	6	3	33.0901	67830	Astyanax mexicanus	protein regulator of cytokinesis 1-like isoform X1
1141	XP_007259434.2	NCBI.nr	7	4	32.6367	121766	Astyanax mexicanus	cyclin-dependent kinase-like 5 isoform X1
1142	XP_017578396.1	NCBI.nr	5	1	25.8483	56297.3	Pygocentrus nattereri	PREDICTED: cytochrome P450 2J6-like isoform X2
1143	XP_007231203.2	NCBI.nr	5	3	22.2015	9802.19	Astyanax mexicanus	apolipoprotein C-I
1144	XP_017540577.1	NCBI.nr	4	2	22.7455	130254	Pygocentrus nattereri	PREDICTED: tyrosine-protein kinase JAK2
1145	XP_017316091.1	NCBI.nr	3	3	14.3824	17001.6	Ictalurus punctatus	PREDICTED: allograft inflammatory factor 1
1146	XP_017559000.1	NCBI.nr	2	2	8.3663	83726.1	Pygocentrus nattereri	PREDICTED: SKI family transcriptional corepressor 1 homolog-B-like isoform X1
1147	XP_017571691.1	NCBI.nr	2	1	4.5527	49441.3	Pygocentrus nattereri	PREDICTED: keratin_ type I cytoskeletal 13
1148	XP_017318617.1	NCBI.nr	1	1	5.1837	26568.1	Ictalurus punctatus	PREDICTED: calcium-binding protein 2 isoform X1
1149	XP_022542719.1	NCBI.nr	3	2	14.332	49936.1	Astyanax mexicanus	long-chain specific acyl-CoA dehydrogenase_ mitochondrial
1150	ADO28496.1	NCBI.nr	3	1	26.6653	43639.7	Ictalurus punctatus	beta-ureidopropionase
1151	XP_017564116.1	NCBI.nr	36	15	194.061	223992	Pygocentrus nattereri	PREDICTED: trichohyalin
1152	XP_017327017.1	NCBI.nr	22	3	122.231	97253.1	Ictalurus punctatus	PREDICTED: glycogen phosphorylase_ muscle form
1153	XP_022531109.1	NCBI.nr	5	3	20.5675	217587	Astyanax mexicanus	receptor-type tyrosine-protein phosphatase F
1154	XP_022536769.1	NCBI.nr	5	1	19.831	105693	Astyanax mexicanus	LOW QUALITY PROTEIN: protocadherin gamma-A8
1155	XP_017567344.1	NCBI.nr	1	1	5.6722	69632.5	Pygocentrus nattereri	PREDICTED: ezrin
1156	XP_022540383.1	NCBI.nr	2	2	10.9629	20166.8	Astyanax mexicanus	calcium-binding protein 2 isoform X3
1157	AAX37668.1	NCBI.nr	2	1	14.628	34070.2	Tachysurus fulvidraco	amylase
1158	XP_007250278.2	NCBI.nr	16	2	74.3884	150406	Astyanax mexicanus	apoptotic chromatin condensation inducer in the nucleus-like isoform X1
1159	XP_017562900.1	NCBI.nr	4	1	18.177	217760	Pygocentrus nattereri	PREDICTED: receptor-type tyrosine-protein phosphatase S-like isoform X1
1160	XP_007231211.1	NCBI.nr	5	2	27.7683	22832.5	Astyanax mexicanus	ras-related protein Rab-13
1161	AHH43096.1	NCBI.nr	5	3	34.4613	17002.3	Ictalurus punctatus	Myosin light polypeptide 6
1162	XP_007255241.2	NCBI.nr	11	3	53.9004	86215.7	Astyanax mexicanus	pre-mRNA-splicing factor ATP-dependent RNA helicase DHX15 isoform X3
1163	XP_022532724.1	NCBI.nr	2	1	9.9686	33905.4	Astyanax mexicanus	iodotyrosine deiodinase 1
1164	XP_022540549.1	NCBI.nr	3	2	13.5087	75569.3	Astyanax mexicanus	cGMP-dependent protein kinase 2-like isoform X2
1165	AAK95149.2	NCBI.nr	3	1	18.0193	14979.5	Ictalurus punctatus	ribosomal protein L23
1166	XP_022519360.1	NCBI.nr	10	4	43.8785	53706.1	Astyanax mexicanus	LOW QUALITY PROTEIN: aldehyde dehydrogenase family 8 member A1
1167	XP_022526185.1	NCBI.nr	1	1	5.0609	25759.2	Astyanax mexicanus	uncharacterized protein LOC111192659
1168	XP_017314126.1	NCBI.nr	4	1	19.918	188759	Ictalurus punctatus	PREDICTED: MAP kinase-activating death domain protein isoform X1
1169	XP_022528457.1	NCBI.nr	2	1	8.9822	15084.3	Astyanax mexicanus	zinc finger protein 593 isoform X1
1170	XP_007258824.1	NCBI.nr	14	2	88.0873	60206.5	Astyanax mexicanus	glutamate dehydrogenase 1_ mitochondrial
1171	XP_017330028.1	NCBI.nr	3	3	12.8965	19043	Ictalurus punctatus	PREDICTED: polyadenylate-binding protein 4
1172	XP_007234484.1	NCBI.nr	31	9	204.911	56891.9	Astyanax mexicanus	protein disulfide-isomerase
1173	AHH42222.1	NCBI.nr	1	1	11.8888	39660.4	Ictalurus punctatus	Mesoderm-specific transcript protein
1174	XP_017320262.1	NCBI.nr	2	1	11.6164	141839	Ictalurus punctatus	PREDICTED: dynactin subunit 1-like isoform X1
1175	XP_017341455.1	NCBI.nr	16	1	72.9915	126810	Ictalurus punctatus	PREDICTED: zinc finger protein 609-like isoform X4
1176	ADO28834.1	NCBI.nr	8	1	51.2107	27033.6	Ictalurus punctatus	40S ribosomal protein s3
1177	XP_017575376.1	NCBI.nr	4	1	18.8131	89163.7	Pygocentrus nattereri	PREDICTED: rho GTPase-activating protein 42
1178	XP_007244555.2	NCBI.nr	6	3	33.5673	98758.2	Astyanax mexicanus	uncharacterized protein LOC103045335 isoform X1
1179	AHH37914.1	NCBI.nr	1	1	5.0966	48397.8	Ictalurus punctatus	Serine/threonine-protein kinase 25
1180	XP_022538459.1	NCBI.nr	2	1	9.7206	74880.5	Astyanax mexicanus	SRSF protein kinase 1-like isoform X1
1181	XP_017305608.1	NCBI.nr	45	2	293.078	182045	Ictalurus punctatus	PREDICTED: myosin heavy chain_ fast skeletal muscle
1182	XP_017568480.1	NCBI.nr	5	2	28.0678	184089	Pygocentrus nattereri	PREDICTED: androglobin isoform X1
1183	XP_022540997.1	NCBI.nr	2	1	7.6986	28222.5	Astyanax mexicanus	THAP domain-containing protein 6
1184	XP_022542017.1	NCBI.nr	2	1	9.3364	27026.6	Astyanax mexicanus	phosphatidylcholine transfer protein
1185	XP_022520889.1	NCBI.nr	3	1	13.2991	29546.9	Astyanax mexicanus	carbonic anhydrase 7
1186	XP_017350612.1	NCBI.nr	2	1	7.7341	15904.1	Ictalurus punctatus	PREDICTED: neuritin
1187	XP_017312652.1	NCBI.nr	19	1	98.5242	78754.8	Ictalurus punctatus	PREDICTED: propionyl-CoA carboxylase alpha chain_ mitochondrial
1188	XP_017580910.1	NCBI.nr	7	2	38.0993	214633	Pygocentrus nattereri	PREDICTED: methylcytosine dioxygenase TET1
1189	XP_017325368.1	NCBI.nr	27	7	163.265	60628.5	Ictalurus punctatus	PREDICTED: sterol 26-hydroxylase_ mitochondrial
1190	XP_017336355.1	NCBI.nr	4	2	18.7388	233719	Ictalurus punctatus	PREDICTED: dedicator of cytokinesis protein 9
1191	XP_017307303.1	NCBI.nr	11	5	66.0033	190732	Ictalurus punctatus	PREDICTED: ras GTPase-activating-like protein IQGAP2
1192	XP_017537714.1	NCBI.nr	1	1	5.6864	23374	Pygocentrus nattereri	PREDICTED: CD209 antigen-like protein D
1193	XP_022536689.1	NCBI.nr	3	3	27.3538	33998.9	Astyanax mexicanus	coiled-coil domain-containing protein 42 homolog isoform X2
1194	XP_007241734.2	NCBI.nr	4	2	22.2282	87707.9	Astyanax mexicanus	heat shock protein 75 kDa_ mitochondrial
1195	sp|Q90YS2.1|RS3_ICTPU	NCBI.nr	11	2	59.3343	27060.7	Unknown	RecName: Full=40S ribosomal protein S3
1196	XP_017346410.1	NCBI.nr	11	5	69.0347	80653	Ictalurus punctatus	PREDICTED: 1_4-alpha-glucan-branching enzyme
1197	AHH37330.1	NCBI.nr	5	2	28.9007	58043.4	Ictalurus punctatus	Tyrosine-protein kinase Lck
1198	XP_017343935.1	NCBI.nr	9	2	70.8143	123954	Ictalurus punctatus	PREDICTED: sarcosine dehydrogenase_ mitochondrial
1199	XP_022541451.1	NCBI.nr	33	8	215.419	42317.2	Astyanax mexicanus	actin_ alpha cardiac
1200	XP_017545679.1	NCBI.nr	2	1	15.7609	55631.6	Pygocentrus nattereri	PREDICTED: protein disulfide-isomerase A3
1201	XP_017548429.1	NCBI.nr	2	1	9.5791	57948.5	Pygocentrus nattereri	PREDICTED: HMG box-containing protein 4-like isoform X1
1202	XP_017538533.1	NCBI.nr	19	1	113.597	83587.9	Pygocentrus nattereri	PREDICTED: heat shock protein HSP 90-alpha 1
1203	XP_017544216.1	NCBI.nr	6	2	29.2866	64300.2	Pygocentrus nattereri	PREDICTED: dimethylaniline monooxygenase [N-oxide-forming] 5
1204	XP_007254490.2	NCBI.nr	7	3	30.8524	55952.5	Astyanax mexicanus	regulator of nonsense transcripts 3B
1205	XP_017537805.1	NCBI.nr	1	1	5.9265	38310.7	Pygocentrus nattereri	PREDICTED: free fatty acid receptor 2
1206	XP_022532420.1	NCBI.nr	1	1	8.43	30787.3	Astyanax mexicanus	lymphoid enhancer-binding factor 1 isoform X5
1207	XP_022523883.1	NCBI.nr	3	1	11.6745	138872	Astyanax mexicanus	NACHT_ LRR and PYD domains-containing protein 12
1208	XP_017349801.1	NCBI.nr	24	1	146.288	51058.3	Ictalurus punctatus	PREDICTED: rab GDP dissociation inhibitor beta
1209	XP_017560843.1	NCBI.nr	9	5	47.9214	235093	Pygocentrus nattereri	PREDICTED: biorientation of chromosomes in cell division protein 1-like 1
1210	XP_007244133.2	NCBI.nr	3	2	14.0341	37426.9	Astyanax mexicanus	calumenin-B
1211	XP_017570649.1	NCBI.nr	8	4	41.4579	104411	Pygocentrus nattereri	PREDICTED: protocadherin beta-16-like isoform X5
1212	XP_017553991.1	NCBI.nr	5	2	35.7168	59224.6	Pygocentrus nattereri	PREDICTED: thread biopolymer filament subunit alpha
1213	XP_007233786.1	NCBI.nr	4	1	25.3881	97629.8	Astyanax mexicanus	LOW QUALITY PROTEIN: bromodomain-containing protein 2
1214	XP_017337014.1	NCBI.nr	13	1	67.6073	41330.8	Ictalurus punctatus	PREDICTED: negative elongation factor E isoform X1
1215	ACJ38229.2	NCBI.nr	12	1	113.985	25336.8	Heteropneustes fossilis	beta-actin
1216	XP_017537535.1	NCBI.nr	5	1	22.5862	122013	Pygocentrus nattereri	PREDICTED: NACHT_ LRR and PYD domains-containing protein 12
1217	XP_017549690.1	NCBI.nr	9	2	59.7473	52036.6	Pygocentrus nattereri	PREDICTED: citrate synthase_ mitochondrial
1218	XP_022528404.1	NCBI.nr	3	1	12.4392	248371	Astyanax mexicanus	intersectin-2-like isoform X2
1219	XP_017563950.1	NCBI.nr	4	2	21.7479	73448.9	Pygocentrus nattereri	PREDICTED: succinate dehydrogenase [ubiquinone] flavoprotein subunit_ mitochondrial
1220	AGM39450.1	NCBI.nr	4	2	22.093	62140.1	Clarias batrachus	glucose phosphate isomerase A
1221	XP_007248023.2	NCBI.nr	8	4	51.3629	35170.3	Astyanax mexicanus	cytosolic sulfotransferase 3
1222	XP_017351773.1	NCBI.nr	6	2	25.441	29273.6	Ictalurus punctatus	PREDICTED: microtubule-associated protein 6 homolog isoform X3
1223	XP_007254923.1	NCBI.nr	1	1	5.1183	30572.8	Astyanax mexicanus	DCN1-like protein 2 isoform X1
1224	XP_017333891.1	NCBI.nr	4	1	19.0685	20850.1	Ictalurus punctatus	PREDICTED: cold-inducible RNA-binding protein B-like isoform X1
1225	XP_022537164.1	NCBI.nr	4	2	19.2326	42511.1	Astyanax mexicanus	LOW QUALITY PROTEIN: arfaptin-2
1226	XP_007235332.2	NCBI.nr	13	2	71.6111	33752.2	Astyanax mexicanus	3-hydroxyanthranilate 3_4-dioxygenase
1227	XP_017322443.1	NCBI.nr	8	1	34.1885	111836	Ictalurus punctatus	PREDICTED: protein NLRC3-like isoform X1
1228	XP_007259399.2	NCBI.nr	2	2	18.8532	67767.5	Astyanax mexicanus	acyl-CoA synthetase family member 2_ mitochondrial
1229	XP_017546449.1	NCBI.nr	9	7	42.5822	129315	Pygocentrus nattereri	PREDICTED: zinc finger CCCH domain-containing protein 18 isoform X1
1230	XP_017561353.1	NCBI.nr	1	1	4.416	34550.6	Pygocentrus nattereri	PREDICTED: hydroxyacylglutathione hydrolase_ mitochondrial isoform X1
1231	XP_017578737.1	NCBI.nr	7	2	34.9783	60734.6	Pygocentrus nattereri	PREDICTED: pre-mRNA-splicing factor 38B
1232	XP_017559937.1	NCBI.nr	2	1	15.6076	37305.6	Pygocentrus nattereri	PREDICTED: centrosomal protein of 55 kDa
1233	ADR30130.1	NCBI.nr	6	1	29.5459	59853	Ancistrus sp. TEMP-2010	cytochrome P4501A
1234	XP_022536019.1	NCBI.nr	7	5	31.2025	115781	Astyanax mexicanus	FERM_ RhoGEF and pleckstrin domain-containing protein 1 isoform X2
1235	XP_017327584.1	NCBI.nr	3	3	15.3777	78909.7	Ictalurus punctatus	PREDICTED: peroxisomal acyl-coenzyme A oxidase 3
1236	XP_007255135.2	NCBI.nr	3	1	13.1647	46048.4	Astyanax mexicanus	interleukin-13 receptor subunit alpha-1
1237	XP_017542841.1	NCBI.nr	3	1	27.3709	17281.9	Pygocentrus nattereri	PREDICTED: nucleoside diphosphate kinase B
1238	XP_007243438.1	NCBI.nr	2	1	9.0172	32503.1	Astyanax mexicanus	ankyrin repeat and SOCS box protein 8
1239	XP_022525504.1	NCBI.nr	4	1	16.9379	104219	Astyanax mexicanus	CWF19-like protein 2
1240	XP_017539340.1	NCBI.nr	4	1	17.9868	170835	Pygocentrus nattereri	PREDICTED: NACHT_ LRR and PYD domains-containing protein 12
1241	XP_017578736.1	NCBI.nr	2	1	16.0152	40947.9	Pygocentrus nattereri	PREDICTED: protein FAM102B
1242	XP_017330021.1	NCBI.nr	17	8	143.569	39972.3	Ictalurus punctatus	PREDICTED: fructose-bisphosphate aldolase B
1243	XP_007236906.1	NCBI.nr	4	4	17.1704	23626.4	Astyanax mexicanus	synaptosomal-associated protein 25
1244	XP_007254971.2	NCBI.nr	14	7	73.0202	56506.9	Astyanax mexicanus	peptidyl-prolyl cis-trans isomerase-like 4
1245	XP_022525794.1	NCBI.nr	12	5	58.5955	187785	Astyanax mexicanus	polyamine-modulated factor 1-binding protein 1 isoform X1
1246	XP_017333220.1	NCBI.nr	5	1	25.8016	46220.6	Ictalurus punctatus	PREDICTED: keratin_ type I cytoskeletal 19
1247	XP_017336979.1	NCBI.nr	6	2	28.4679	103920	Ictalurus punctatus	PREDICTED: receptor-type tyrosine-protein phosphatase-like N isoform X1
1248	XP_022531114.1	NCBI.nr	5	2	23.4734	69856.3	Astyanax mexicanus	leucine-rich repeat-containing protein 41
1249	XP_007238182.1	NCBI.nr	5	3	32.2005	13593.8	Astyanax mexicanus	histone H2B 1/2
1250	XP_022535783.1	NCBI.nr	5	1	30.6769	59704.8	Astyanax mexicanus	UDP-glucuronosyltransferase 1-1-like isoform X8
1251	XP_017332106.1	NCBI.nr	8	4	33.876	180191	Ictalurus punctatus	PREDICTED: bifunctional glutamate/proline--tRNA ligase
1252	XP_007230092.2	NCBI.nr	3	1	12.1771	40293.3	Astyanax mexicanus	NADH dehydrogenase [ubiquinone] 1 alpha subcomplex subunit 10_ mitochondrial
1253	XP_015461995.1	NCBI.nr	6	4	26.4534	219248	Astyanax mexicanus	receptor-type tyrosine-protein phosphatase delta isoform X1
1254	XP_022523751.1	NCBI.nr	5	1	32.8824	99763.8	Astyanax mexicanus	pre-mRNA-splicing factor SYF1
1255	AKA64221.1	NCBI.nr	3	1	23.9876	24625.9	Sturisoma cf. monopelte ROM 86207	cardiac muscle myosin heavy chain 6
1256	XP_017339852.1	NCBI.nr	12	1	70.1666	36811.9	Ictalurus punctatus	PREDICTED: glutaredoxin-3
1257	XP_017317001.1	NCBI.nr	1	1	0	23426.7	Ictalurus punctatus	PREDICTED: fucolectin-like isoform X3
1258	XP_022532759.1	NCBI.nr	3	3	14.4867	125463	Astyanax mexicanus	homeodomain-interacting protein kinase 1-like isoform X1
1259	AAK95127.1	NCBI.nr	6	1	28.3069	44127.1	Ictalurus punctatus	ribosomal protein L4
1260	XP_017327651.1	NCBI.nr	1	1	5.0376	53176.1	Ictalurus punctatus	PREDICTED: NADH dehydrogenase [ubiquinone] iron-sulfur protein 2_ mitochondrial
1261	XP_017553385.1	NCBI.nr	61	9	424.854	100006	Pygocentrus nattereri	PREDICTED: cytosolic 10-formyltetrahydrofolate dehydrogenase
1262	XP_017311524.1	NCBI.nr	7	3	30.4854	44342.1	Ictalurus punctatus	PREDICTED: uncharacterized protein LOC108257899
1263	XP_015462663.1	NCBI.nr	2	1	18.7964	21725	Astyanax mexicanus	glutathione peroxidase 1
1264	XP_022517925.1	NCBI.nr	4	1	14.103	22726.9	Astyanax mexicanus	GTPase IMAP family member 7
1265	XP_017573989.1	NCBI.nr	4	2	19.6242	147201	Pygocentrus nattereri	PREDICTED: PERQ amino acid-rich with GYF domain-containing protein 2 isoform X3
1266	XP_022518999.1	NCBI.nr	2	2	7.8291	89901.7	Astyanax mexicanus	NLR family CARD domain-containing protein 3
1267	XP_017551372.1	NCBI.nr	3	1	15.2366	129804	Pygocentrus nattereri	PREDICTED: guanylate cyclase 2G
1268	XP_017577434.1	NCBI.nr	22	1	131.598	61457.9	Pygocentrus nattereri	PREDICTED: phosphoglucomutase-1
1269	XP_017544268.1	NCBI.nr	6	2	25.0761	46539.3	Pygocentrus nattereri	PREDICTED: eukaryotic initiation factor 4A-I
1270	XP_017317682.1	NCBI.nr	9	1	40.8144	66458.3	Ictalurus punctatus	PREDICTED: uncharacterized protein LOC108261288
1271	NP_001187537.1	NCBI.nr	14	5	98.8907	25487.1	Ictalurus punctatus	glutathione S-transferase 3
1272	XP_017542608.1	NCBI.nr	1	1	5.0837	35524.8	Pygocentrus nattereri	PREDICTED: peroxisomal trans-2-enoyl-CoA reductase
1273	XP_017555113.1	NCBI.nr	2	1	12.5346	51996.3	Pygocentrus nattereri	PREDICTED: cholecystokinin receptor type A
1274	XP_007258265.1	NCBI.nr	2	1	8.9735	17625.6	Astyanax mexicanus	proline-rich membrane anchor 1
1275	XP_017321438.1	NCBI.nr	3	2	12.4579	96904.8	Ictalurus punctatus	PREDICTED: cell cycle progression protein 1 isoform X1
1276	AHH40704.1	NCBI.nr	11	6	48.0307	206747	Ictalurus punctatus	Rho GTPase-activating protein 21
1277	XP_017336500.1	NCBI.nr	36	18	189.923	228490	Ictalurus punctatus	PREDICTED: myosin-11 isoform X3
1278	XP_007255550.2	NCBI.nr	20	1	124.234	83786.8	Astyanax mexicanus	heat shock protein HSP 90-beta
1279	XP_022535513.1	NCBI.nr	6	2	29.0851	75290.9	Astyanax mexicanus	leucine-_ glutamate- and lysine-rich protein 1
1280	XP_017345248.1	NCBI.nr	3	1	14.084	34511.8	Ictalurus punctatus	PREDICTED: methylglutaconyl-CoA hydratase_ mitochondrial isoform X1
1281	XP_015461365.2	NCBI.nr	6	4	29.6366	107321	Astyanax mexicanus	thyroid hormone receptor-associated protein 3-like isoform X3
1282	XP_017333325.1	NCBI.nr	4	2	15.9249	10855.3	Ictalurus punctatus	PREDICTED: mitochondrial import inner membrane translocase subunit Tim13
1283	XP_007258135.2	NCBI.nr	3	1	13.1537	50201.9	Astyanax mexicanus	zinc finger and BTB domain-containing protein 43
1284	XP_017569465.1	NCBI.nr	4	1	17.1355	159415	Pygocentrus nattereri	PREDICTED: NACHT_ LRR and PYD domains-containing protein 12
1285	XP_017551905.1	NCBI.nr	2	1	10.2395	49340.6	Pygocentrus nattereri	PREDICTED: beta-1_3-galactosyl-O-glycosyl-glycoprotein beta-1_6-N-acetylglucosaminyltransferase
1286	XP_017346703.1	NCBI.nr	8	3	52.0466	27610.6	Ictalurus punctatus	PREDICTED: paralemmin-1
1287	XP_022537594.1	NCBI.nr	4	3	14.4006	185863	Astyanax mexicanus	girdin isoform X9
1288	XP_007249569.2	NCBI.nr	6	1	36.3933	33124	Astyanax mexicanus	inorganic pyrophosphatase
1289	XP_007254028.1	NCBI.nr	1	1	8.1378	35868.9	Astyanax mexicanus	multivesicular body subunit 12B isoform X1
1290	XP_007244837.1	NCBI.nr	3	1	18.9645	23679.8	Astyanax mexicanus	ras-related protein Rab-6A isoform X3
1291	XP_022529975.1	NCBI.nr	2	1	11.1574	28003.6	Astyanax mexicanus	14-3-3 protein beta/alpha-A
1292	XP_017566105.1	NCBI.nr	7	3	30.1594	145129	Pygocentrus nattereri	PREDICTED: collagen alpha-2(V) chain
1293	XP_007253688.1	NCBI.nr	15	8	90.348	23788.2	Astyanax mexicanus	glutathione S-transferase P
1294	XP_017330135.1	NCBI.nr	6	1	48.8267	40967	Ictalurus punctatus	PREDICTED: alcohol dehydrogenase class-3
1295	XP_007241340.1	NCBI.nr	13	8	100.3	27765	Astyanax mexicanus	14-3-3 protein beta/alpha-A
1296	XP_017311497.1	NCBI.nr	9	1	41.5192	96310.5	Ictalurus punctatus	PREDICTED: RNA-binding protein 25
1297	XP_022541830.1	NCBI.nr	4	4	18.1795	71643.9	Astyanax mexicanus	ribonuclease inhibitor
1298	XP_007249234.2	NCBI.nr	3	1	16.3032	110748	Astyanax mexicanus	alanine--tRNA ligase_ cytoplasmic isoform X1
1299	XP_022537475.1	NCBI.nr	1	1	5.1823	65313.7	Astyanax mexicanus	uncharacterized protein LOC111195195
1300	ADO28348.1	NCBI.nr	5	3	31.0153	31783.6	Ictalurus furcatus	s-formylglutathione hydrolase
1301	ADE09343.1	NCBI.nr	2	2	9.957	20959.4	Ictalurus punctatus	ferritin heavy chain subunit
1302	XP_017547955.1	NCBI.nr	2	1	9.5733	59462.2	Pygocentrus nattereri	PREDICTED: uncharacterized protein LOC108424428
1303	XP_017348135.1	NCBI.nr	9	2	55.6401	56043.8	Ictalurus punctatus	PREDICTED: luc7-like protein 3
1304	XP_022531853.1	NCBI.nr	7	4	37.2527	55136.8	Astyanax mexicanus	fatty aldehyde dehydrogenase
1305	XP_017574033.1	NCBI.nr	27	2	146.969	202255	Pygocentrus nattereri	PREDICTED: glutamate receptor ionotropic_ NMDA 2D-like isoform X2
1306	NP_001187073.1	NCBI.nr	1	1	4.5989	24363.3	Ictalurus punctatus	40S ribosomal protein S8
1307	XP_007229894.2	NCBI.nr	3	1	13.0117	55706.4	Astyanax mexicanus	cytoskeleton-associated protein 4
1308	XP_017579365.1	NCBI.nr	2	1	10.059	62813.6	Pygocentrus nattereri	PREDICTED: glial fibrillary acidic protein
1309	XP_022537260.1	NCBI.nr	15	2	77.8569	184092	Astyanax mexicanus	clathrin heavy chain 1
1310	XP_017580555.1	NCBI.nr	53	1	333.997	223674	Pygocentrus nattereri	PREDICTED: myosin heavy chain_ fast skeletal muscle
1311	XP_017571540.1	NCBI.nr	4	2	24.3131	49324.3	Pygocentrus nattereri	PREDICTED: GTPase IMAP family member 4
1312	XP_022534166.1	NCBI.nr	15	1	86.5284	130929	Astyanax mexicanus	LOW QUALITY PROTEIN: pyruvate carboxylase_ mitochondrial
1313	XP_007233260.2	NCBI.nr	1	1	4.9601	56009.5	Astyanax mexicanus	spermatogenesis-associated protein 1
1314	XP_017329321.1	NCBI.nr	13	3	108.273	41669.6	Ictalurus punctatus	PREDICTED: alcohol dehydrogenase class-3
1315	XP_022520079.1	NCBI.nr	2	2	9.4167	73923.7	Astyanax mexicanus	zinc finger protein 2 homolog
1316	XP_022524072.1	NCBI.nr	11	1	59.3621	75140.3	Astyanax mexicanus	alpha-actinin-4 isoform X4
1317	XP_017334555.1	NCBI.nr	30	2	159.029	224447	Ictalurus punctatus	PREDICTED: myosin-7
1318	XP_017328081.1	NCBI.nr	14	5	61.833	247434	Ictalurus punctatus	PREDICTED: trichohyalin
1319	XP_017351444.1	NCBI.nr	2	1	15.1789	45307.3	Ictalurus punctatus	PREDICTED: NAD-dependent protein deacetylase sirtuin-2 isoform X1
1320	XP_017564435.1	NCBI.nr	4	3	27.0142	54887.6	Pygocentrus nattereri	PREDICTED: extracellular calcium-sensing receptor
1321	XP_017577903.1	NCBI.nr	3	3	32.0768	64563	Pygocentrus nattereri	PREDICTED: pancreatic triacylglycerol lipase
1322	XP_017550770.1	NCBI.nr	8	3	35.7565	96996.3	Pygocentrus nattereri	PREDICTED: uncharacterized protein LOC108426061 isoform X1
1323	ADR30129.1	NCBI.nr	7	1	34.2166	59799.8	Pterygoplichthys sp. TEMP-2010	cytochrome P4501A
1324	XP_017329318.1	NCBI.nr	13	1	108.702	41680.7	Ictalurus punctatus	PREDICTED: alcohol dehydrogenase class-3
1325	XP_017314924.1	NCBI.nr	9	1	46.2933	79477.8	Ictalurus punctatus	PREDICTED: protein kinase C alpha type-like isoform X1
1326	XP_022517781.1	NCBI.nr	2	1	9.2852	30185.2	Astyanax mexicanus	zinc finger protein 3
1327	XP_017306904.1	NCBI.nr	5	3	18.1466	144070	Ictalurus punctatus	PREDICTED: LOW QUALITY PROTEIN: fibrosin-1-like protein
1328	XP_017329168.1	NCBI.nr	3	2	13.0337	51945.7	Ictalurus punctatus	PREDICTED: gamma-aminobutyric acid receptor subunit alpha-2
1329	XP_017315626.1	NCBI.nr	5	3	21.9943	234072	Ictalurus punctatus	PREDICTED: protein PRRC2B isoform X3
1330	XP_017350399.1	NCBI.nr	5	2	21.0904	84572.9	Ictalurus punctatus	PREDICTED: beta-1_4-N-acetylgalactosaminyltransferase 3
1331	XP_022522975.1	NCBI.nr	1	1	4.3436	42044.2	Astyanax mexicanus	dual specificity mitogen-activated protein kinase kinase 4 isoform X7
1332	XP_022520951.1	NCBI.nr	3	1	14.5924	34391.1	Astyanax mexicanus	very-long-chain 3-oxoacyl-CoA reductase-B
1333	XP_007250635.1	NCBI.nr	14	6	94.6729	43577.8	Astyanax mexicanus	cathepsin D
1334	XP_017573385.1	NCBI.nr	3	1	17.2331	24006.1	Pygocentrus nattereri	PREDICTED: ras-related protein Rab-37
1335	XP_017542484.1	NCBI.nr	3	2	11.3438	36940.2	Pygocentrus nattereri	PREDICTED: uncharacterized protein LOC108414189
1336	AHH41840.1	NCBI.nr	8	4	46.6962	114261	Ictalurus punctatus	Dihydropyrimidine dehydrogenase [NADP(+)]
1337	XP_017340761.1	NCBI.nr	2	2	9.7499	30132.2	Ictalurus punctatus	PREDICTED: proteasome subunit beta type-7
1338	sp|Q90YS4.1|RSSA_ICTPU	NCBI.nr	10	5	61.5244	34917.3	Unknown	RecName: Full=40S ribosomal protein SA; AltName: Full=37 kDa laminin receptor precursor; Short=37LRP; AltName: Full=37/67 kDa laminin receptor; Short=LRP/LR; AltName: Full=67 kDa laminin receptor; Short=67LR; AltName: Full=Laminin receptor 1; Short=LamR; AltName: Full=Laminin-binding protein precursor p40; Short=LBP/p40
1339	ADO28688.1	NCBI.nr	2	1	10.1501	44281.5	Ictalurus punctatus	peroxisomal 3-ketoacyl-CoA thiolase A
1340	XP_007260522.2	NCBI.nr	4	1	22.4107	82948.3	Astyanax mexicanus	trifunctional enzyme subunit alpha_ mitochondrial
1341	XP_007257583.1	NCBI.nr	3	1	14.6352	47427.3	Astyanax mexicanus	IQ domain-containing protein D
1342	XP_017538835.1	NCBI.nr	22	2	133.129	59224.4	Pygocentrus nattereri	PREDICTED: glucose-6-phosphate 1-dehydrogenase isoform X3
1343	AIO11187.1	NCBI.nr	14	7	104.904	23154.7	Ariopsis felis	glutathione S-transferase
1344	XP_017350959.1	NCBI.nr	3	2	17.0474	34630.7	Ictalurus punctatus	PREDICTED: quinone oxidoreductase
1345	XP_017337773.1	NCBI.nr	3	1	15.5264	56697.2	Ictalurus punctatus	PREDICTED: protein disulfide-isomerase A3
1346	XP_017544799.1	NCBI.nr	5	3	29.8949	50917.5	Pygocentrus nattereri	PREDICTED: LOW QUALITY PROTEIN: ATP synthase subunit alpha 2
1347	ADO28571.1	NCBI.nr	2	1	14.5534	32783.7	Ictalurus punctatus	uncharacterized protein c20orf111-like protein
1348	XP_007252313.2	NCBI.nr	4	3	23.0422	59803.9	Astyanax mexicanus	BAG family molecular chaperone regulator 3
1349	AHH39458.1	NCBI.nr	3	1	13.4321	118876	Ictalurus punctatus	Ubiquitin carboxyl-terminal hydrolase 8
1350	ABD83936.1	NCBI.nr	1	1	5.7365	7333.35	Ictalurus punctatus	sodium potassium ATPase beta subunit
1351	XP_017561605.1	NCBI.nr	2	1	13.44	10269.4	Pygocentrus nattereri	PREDICTED: cytochrome c oxidase subunit 6B1
1352	XP_017546924.1	NCBI.nr	3	1	16.4977	110516	Pygocentrus nattereri	PREDICTED: alanine--tRNA ligase_ cytoplasmic isoform X1
1353	AHH39331.1	NCBI.nr	27	1	166.674	102095	Ictalurus punctatus	Mitochondrial 10-formyltetrahydrofolate dehydrogenase
1354	XP_017335599.1	NCBI.nr	7	4	35.2826	43237.8	Ictalurus punctatus	PREDICTED: serine--pyruvate aminotransferase
1355	XP_022527448.1	NCBI.nr	16	2	68.5948	203420	Astyanax mexicanus	voltage-dependent L-type calcium channel subunit alpha-1C-like isoform X11
1356	XP_017327361.1	NCBI.nr	3	2	17.4413	58657.9	Ictalurus punctatus	PREDICTED: non-specific lipid-transfer protein isoform X1
1357	XP_022519405.1	NCBI.nr	1	1	4.1781	120549	Astyanax mexicanus	NLR family CARD domain-containing protein 3
1358	XP_007259504.3	NCBI.nr	5	1	28.0363	54256	Astyanax mexicanus	microtubule-associated protein 6 homolog isoform X1
1359	AHH37528.1	NCBI.nr	4	4	19.167	22317.3	Ictalurus punctatus	Neurocalcin-delta
1360	XP_007246576.2	NCBI.nr	6	1	31.6344	35245.5	Astyanax mexicanus	electron transfer flavoprotein subunit alpha_ mitochondrial
1361	XP_007235027.2	NCBI.nr	3	1	15.8039	145176	Astyanax mexicanus	FYVE_ RhoGEF and PH domain-containing protein 6
1362	XP_007240166.2	NCBI.nr	5	1	19.6623	22890.7	Astyanax mexicanus	tctex1 domain-containing protein 1-A
1363	XP_022538337.1	NCBI.nr	2	1	8.6163	16054.5	Astyanax mexicanus	nck-associated protein 5
1364	XP_022534850.1	NCBI.nr	4	1	20.2124	89851.5	Astyanax mexicanus	cadherin-18
1365	XP_022521093.1	NCBI.nr	10	6	51.6329	76539.7	Astyanax mexicanus	neurofilament heavy polypeptide
1366	AAG14350.1	NCBI.nr	3	2	34.2097	17326	Ictalurus punctatus	putative oncoprotein nm23
1367	XP_017547585.1	NCBI.nr	3	1	15.7264	148639	Pygocentrus nattereri	PREDICTED: lysine-specific demethylase 2A isoform X1
1368	ADO27790.1	NCBI.nr	6	1	47.2161	26131.8	Ictalurus furcatus	mitochondrial thioredoxin-dependent peroxide reductase
1369	XP_007230910.1	NCBI.nr	1	1	4.8932	80896.1	Astyanax mexicanus	NADH-ubiquinone oxidoreductase 75 kDa subunit_ mitochondrial
1370	AHH38456.1	NCBI.nr	3	1	14.6544	38608.6	Ictalurus punctatus	Glycerol-3-phosphate dehydrogenase [NAD(+)]_ cytoplasmic
1371	XP_017308724.1	NCBI.nr	3	3	15.5249	11991.6	Ictalurus punctatus	PREDICTED: cystatin-B
1372	XP_022519107.1	NCBI.nr	2	1	9.7402	117510	Astyanax mexicanus	NLR family CARD domain-containing protein 3
1373	XP_017539586.1	NCBI.nr	7	2	43.7901	78815	Pygocentrus nattereri	PREDICTED: uncharacterized protein LOC108412172
1374	BAK42176.1	NCBI.nr	1	1	4.8998	26185.4	Lebiasina astrigata	cytochrome oxidase subunit 2 (mitochondrion)
1375	XP_017317593.1	NCBI.nr	7	2	37.598	183118	Ictalurus punctatus	PREDICTED: arf-GAP with Rho-GAP domain_ ANK repeat and PH domain-containing protein 1 isoform X1
1376	XP_017332882.1	NCBI.nr	5	2	22.3114	106298	Ictalurus punctatus	PREDICTED: uncharacterized protein KIAA0408 homolog isoform X2
1377	XP_017576160.1	NCBI.nr	1	1	11.124	66858.4	Pygocentrus nattereri	PREDICTED: TAF5-like RNA polymerase II p300/CBP-associated factor-associated factor 65 kDa subunit 5L
1378	AAU93644.1	NCBI.nr	3	1	27.0992	26202.5	Pangasianodon gigas	cytochrome oxidase subunit 2 (mitochondrion)
1379	XP_007245502.2	NCBI.nr	3	2	21.6871	40243.9	Astyanax mexicanus	protein FAM102B isoform X1
1380	XP_017333184.1	NCBI.nr	3	1	14.8809	66030.9	Ictalurus punctatus	PREDICTED: coiled-coil domain-containing protein 50 isoform X2
1381	XP_022518106.1	NCBI.nr	2	1	10.1177	37581.4	Astyanax mexicanus	scavenger receptor cysteine-rich domain-containing protein SCART1
1382	XP_017331902.1	NCBI.nr	3	1	14.1344	111319	Ictalurus punctatus	PREDICTED: synaptotagmin-like protein 1 isoform X1
1383	XP_017546231.1	NCBI.nr	10	1	70.8858	33737.5	Pygocentrus nattereri	PREDICTED: glycine N-methyltransferase
1384	XP_017343247.1	NCBI.nr	19	1	117.861	53506	Ictalurus punctatus	PREDICTED: 6-phosphogluconate dehydrogenase_ decarboxylating
1385	XP_017545622.1	NCBI.nr	2	1	10.7668	11453.8	Pygocentrus nattereri	PREDICTED: myosin heavy chain_ fast skeletal muscle-like
1386	XP_007236696.2	NCBI.nr	9	4	43.0155	61594.3	Astyanax mexicanus	LOW QUALITY PROTEIN: pre-mRNA-splicing factor 38B
1387	AGO18316.1	NCBI.nr	2	1	10.468	24127.9	Clarias batrachus	tissue factor pathway inhibitor
1388	XP_022518890.1	NCBI.nr	5	2	21.0687	112972	Astyanax mexicanus	NLR family CARD domain-containing protein 3
1389	XP_022528883.1	NCBI.nr	53	8	259.007	224553	Astyanax mexicanus	myosin-7
1390	XP_022527797.1	NCBI.nr	2	2	9.6219	87383.9	Astyanax mexicanus	protocadherin alpha-2
1391	XP_007257284.2	NCBI.nr	14	1	65.3516	126331	Astyanax mexicanus	myosin-16 isoform X4
1392	XP_017335233.1	NCBI.nr	45	5	258.208	223664	Ictalurus punctatus	PREDICTED: myosin heavy chain_ fast skeletal muscle
1393	XP_017352080.1	NCBI.nr	2	2	8.7892	54610.7	Ictalurus punctatus	PREDICTED: succinyl-CoA ligase [GDP-forming] subunit beta_ mitochondrial
1394	XP_017563633.1	NCBI.nr	4	4	24.8051	41120.9	Pygocentrus nattereri	PREDICTED: hsp90 co-chaperone Cdc37-like 1
1395	XP_007236797.2	NCBI.nr	2	1	13.8058	27807.4	Astyanax mexicanus	eukaryotic translation initiation factor 4H isoform X1
1396	XP_022531907.1	NCBI.nr	5	2	21.7772	84135.8	Astyanax mexicanus	uncharacterized protein LOC107197778 isoform X1
1397	XP_017331282.1	NCBI.nr	9	1	70.968	55327.6	Ictalurus punctatus	PREDICTED: UTP--glucose-1-phosphate uridylyltransferase isoform X2
1398	XP_022533307.1	NCBI.nr	3	3	17.832	184134	Astyanax mexicanus	tensin-2 isoform X1
1399	XP_022528030.1	NCBI.nr	4	1	24.1476	15119.2	Astyanax mexicanus	hypoxanthine-guanine phosphoribosyltransferase
1400	XP_017319171.1	NCBI.nr	10	2	49.5788	249105	Ictalurus punctatus	PREDICTED: golgin subfamily A member 4 isoform X5
1401	XP_017342999.1	NCBI.nr	7	1	46.0175	52223.9	Ictalurus punctatus	PREDICTED: citrate synthase_ mitochondrial
1402	XP_017569111.1	NCBI.nr	3	2	11.7859	102666	Pygocentrus nattereri	PREDICTED: metabotropic glutamate receptor 8
1403	XP_017335863.1	NCBI.nr	2	1	10.4713	59465.7	Ictalurus punctatus	PREDICTED: CTTNBP2 N-terminal-like protein isoform X2
1404	XP_017324206.1	NCBI.nr	2	1	8.6258	59931.7	Ictalurus punctatus	PREDICTED: DALR anticodon-binding domain-containing protein 3 isoform X4
1405	XP_017552707.1	NCBI.nr	8	1	32.2888	202692	Pygocentrus nattereri	PREDICTED: chromodomain-helicase-DNA-binding protein 1
1406	XP_007259481.1	NCBI.nr	20	6	130.927	35909.4	Astyanax mexicanus	malate dehydrogenase_ mitochondrial
1407	XP_022542222.1	NCBI.nr	4	1	27.3259	116812	Astyanax mexicanus	NACHT_ LRR and PYD domains-containing protein 12
1408	sp|P80856.2|FABPL_RHASA	NCBI.nr	14	4	63.5915	14045.2	Unknown	RecName: Full=Fatty acid-binding protein_ liver; AltName: Full=Fatty acid-binding protein 1; AltName: Full=Liver basic FABP; Short=LB-FABP; AltName: Full=Liver-type fatty acid-binding protein; Short=L-FABP
1409	XP_017336957.1	NCBI.nr	3	1	15.8146	198903	Ictalurus punctatus	PREDICTED: collagen alpha-1(XI) chain-like isoform X1
1410	NP_001187160.1	NCBI.nr	14	4	108.337	24834.6	Ictalurus punctatus	peroxiredoxin-6
1411	XP_022537526.1	NCBI.nr	2	1	17.3764	13731.1	Astyanax mexicanus	histone H2A isoform X2
1412	XP_022528924.1	NCBI.nr	4	2	24.8496	33635.1	Astyanax mexicanus	LOW QUALITY PROTEIN: glycine N-methyltransferase
1413	XP_022525875.1	NCBI.nr	2	1	11.6486	14517.4	Astyanax mexicanus	thioredoxin domain-containing protein 17
1414	NP_001188046.1	NCBI.nr	13	7	98.1707	31684.3	Ictalurus punctatus	enoyl-CoA hydratase_ mitochondrial
1415	sp|P02594.2|CALM_ELEEL	NCBI.nr	10	2	65.0369	16809.6	Unknown	RecName: Full=Calmodulin; Short=CaM
1416	XP_017313623.1	NCBI.nr	2	1	8.5602	32338	Ictalurus punctatus	PREDICTED: BTB/POZ domain-containing protein KCTD12
1417	AHH40818.1	NCBI.nr	5	1	40.1209	25127.1	Ictalurus punctatus	Ras-related protein Rab-3A
1418	XP_007251166.2	NCBI.nr	21	4	106.909	58404.9	Astyanax mexicanus	U1 small nuclear ribonucleoprotein 70 kDa
1419	XP_007254288.2	NCBI.nr	12	1	75.7461	53988.7	Astyanax mexicanus	keratin_ type II cytoskeletal 8
1420	XP_017540055.1	NCBI.nr	6	3	41.4539	44729	Pygocentrus nattereri	PREDICTED: betaine--homocysteine S-methyltransferase 1
1421	XP_017313715.1	NCBI.nr	2	1	8.6263	37723.4	Ictalurus punctatus	PREDICTED: protein O-glucosyltransferase 1 isoform X2
1422	XP_007254778.2	NCBI.nr	3	1	12.0332	73263.3	Astyanax mexicanus	THAP domain-containing protein 7 isoform X1
1423	XP_017579661.1	NCBI.nr	11	9	40.908	194961	Pygocentrus nattereri	PREDICTED: NACHT_ LRR and PYD domains-containing protein 14-like isoform X1
1424	XP_017314114.1	NCBI.nr	6	2	26.4493	112782	Ictalurus punctatus	PREDICTED: SAFB-like transcription modulator isoform X1
1425	XP_017348511.1	NCBI.nr	4	4	27.3633	130564	Ictalurus punctatus	PREDICTED: complement component C6 isoform X2
1426	XP_017565698.1	NCBI.nr	3	1	23.0714	24408.8	Pygocentrus nattereri	PREDICTED: ras-related protein Rab-33B
1427	XP_017351523.1	NCBI.nr	5	4	22.9329	46410.2	Ictalurus punctatus	PREDICTED: pre-mRNA-splicing factor CWC25 homolog
1428	AHH40527.1	NCBI.nr	5	2	20.4587	121582	Ictalurus punctatus	Disheveled-associated activator of morphogenesis 1
1429	XP_017305606.1	NCBI.nr	51	3	295.243	223029	Ictalurus punctatus	PREDICTED: myosin heavy chain_ fast skeletal muscle
1430	XP_022532102.1	NCBI.nr	2	2	12.3971	27820.4	Astyanax mexicanus	glutathione S-transferase theta-1
1431	XP_022518142.1	NCBI.nr	4	2	22.773	70352.4	Astyanax mexicanus	zinc finger MYM-type protein 1
1432	XP_007229514.2	NCBI.nr	2	2	9.4066	32212.3	Astyanax mexicanus	syntaxin-17
1433	XP_022522920.1	NCBI.nr	2	1	9.1076	43868.7	Astyanax mexicanus	LOW QUALITY PROTEIN: protein SLX4IP
1434	XP_007260962.1	NCBI.nr	4	3	29.5428	24054	Astyanax mexicanus	ras-related protein Rab-4B
1435	ADO28292.1	NCBI.nr	1	1	5.8671	17143	Ictalurus furcatus	NADH dehydrogenase 1 alpha subcomplex subunit 13
1436	XP_022522850.1	NCBI.nr	6	4	31.4819	153275	Astyanax mexicanus	FH1/FH2 domain-containing protein 1-like isoform X4
1437	XP_022541281.1	NCBI.nr	32	12	205.854	57357.3	Astyanax mexicanus	aldehyde dehydrogenase_ mitochondrial
1438	ADO28596.1	NCBI.nr	14	1	83.6276	50064.1	Ictalurus punctatus	tubulin beta-2 chain
1439	XP_022533239.1	NCBI.nr	23	8	115.561	117403	Astyanax mexicanus	NACHT_ LRR and PYD domains-containing protein 3-like isoform X7
1440	XP_017350865.1	NCBI.nr	5	2	20.4306	180770	Ictalurus punctatus	PREDICTED: uncharacterized protein LOC108280423 isoform X1
1441	XP_007237419.2	NCBI.nr	5	3	24.8788	76327.6	Astyanax mexicanus	receptor-type tyrosine-protein phosphatase R
1442	XP_017567640.1	NCBI.nr	13	2	78.7663	78612.7	Pygocentrus nattereri	PREDICTED: propionyl-CoA carboxylase alpha chain_ mitochondrial
1443	XP_017319473.1	NCBI.nr	3	1	11.5515	149318	Ictalurus punctatus	PREDICTED: cell division cycle and apoptosis regulator protein 1 isoform X1
1444	XP_017575834.1	NCBI.nr	9	3	57.5372	72447.9	Pygocentrus nattereri	PREDICTED: 78 kDa glucose-regulated protein
1445	XP_017316828.1	NCBI.nr	4	2	17.779	219403	Ictalurus punctatus	PREDICTED: multiple PDZ domain protein isoform X1
1446	XP_017559797.1	NCBI.nr	1	1	3.8159	31830.2	Pygocentrus nattereri	PREDICTED: zinc finger protein 346
1447	XP_017550570.1	NCBI.nr	3	1	14.816	94221.8	Pygocentrus nattereri	PREDICTED: poly [ADP-ribose] polymerase 9
1448	XP_015456644.2	NCBI.nr	2	1	10.4843	32106.1	Astyanax mexicanus	LOW QUALITY PROTEIN: ecto-ADP-ribosyltransferase 5
1449	XP_022534415.1	NCBI.nr	6	3	31.4896	88460.8	Astyanax mexicanus	golgin subfamily A member 6-like protein 22
1450	XP_017336131.1	NCBI.nr	4	2	22.3504	34581.5	Ictalurus punctatus	PREDICTED: leukocyte receptor cluster member 1
1451	XP_017320238.1	NCBI.nr	2	1	9.2847	29417.1	Ictalurus punctatus	PREDICTED: coiled-coil domain-containing protein 172
1452	XP_017542710.1	NCBI.nr	13	2	83.7024	57655.7	Pygocentrus nattereri	PREDICTED: aldehyde dehydrogenase_ mitochondrial
1453	ADO28309.1	NCBI.nr	1	1	4.6277	16053.2	Ictalurus furcatus	retinol-binding protein 1
1454	XP_017542319.1	NCBI.nr	16	9	86.4439	56165.7	Pygocentrus nattereri	PREDICTED: succinyl-CoA:3-ketoacid coenzyme A transferase 1_ mitochondrial
1455	XP_017335992.1	NCBI.nr	3	1	14.4342	58842.8	Ictalurus punctatus	PREDICTED: zinc finger protein 501
1456	XP_022538211.1	NCBI.nr	5	3	21.9054	54523.4	Astyanax mexicanus	LOW QUALITY PROTEIN: serine/threonine-protein kinase 38
1457	XP_022542479.1	NCBI.nr	3	2	14.0074	24049.9	Astyanax mexicanus	centromere-associated protein E
1458	XP_007251902.2	NCBI.nr	5	2	28.866	60483.2	Astyanax mexicanus	cytochrome P450 1A1
1459	XP_017343398.1	NCBI.nr	6	1	34.3372	51232	Ictalurus punctatus	PREDICTED: rab GDP dissociation inhibitor alpha
1460	XP_017331817.1	NCBI.nr	2	1	8.5245	65941.8	Ictalurus punctatus	PREDICTED: heterogeneous nuclear ribonucleoprotein Q isoform X1
1461	XP_022538521.1	NCBI.nr	3	1	18.8829	116269	Astyanax mexicanus	calcium-dependent secretion activator 1 isoform X6
1462	XP_017539556.1	NCBI.nr	5	1	24.0259	153428	Pygocentrus nattereri	PREDICTED: membrane-associated guanylate kinase_ WW and PDZ domain-containing protein 2
1463	ADO27862.1	NCBI.nr	26	7	194.247	47803.2	Ictalurus furcatus	beta-enolase
1464	XP_017574988.1	NCBI.nr	7	1	51.5727	47556.5	Pygocentrus nattereri	PREDICTED: alpha-enolase
1465	XP_022518954.1	NCBI.nr	1	1	3.5209	142520	Astyanax mexicanus	NACHT_ LRR and PYD domains-containing protein 12
1466	XP_017579836.1	NCBI.nr	5	1	31.3034	36272.6	Pygocentrus nattereri	PREDICTED: glyceraldehyde-3-phosphate dehydrogenase
1467	XP_007260401.2	NCBI.nr	3	1	15.0311	32126.2	Astyanax mexicanus	homeobox protein Nkx-3.2
1468	ADO27759.1	NCBI.nr	4	3	22.6392	39118.1	Ictalurus furcatus	calcium-binding protein 39
1469	AUW30167.1	NCBI.nr	15	1	91.3497	50455.1	Clarias gariepinus	elongation factor-TU-I alpha
1470	ADO28010.1	NCBI.nr	2	1	20.1922	29045.1	Ictalurus furcatus	phosphoglycerate mutase 1
1471	XP_017576754.1	NCBI.nr	4	2	32.7776	56044.4	Pygocentrus nattereri	PREDICTED: aldehyde dehydrogenase family 9 member A1-A
1472	XP_022529116.1	NCBI.nr	14	1	76.8911	50455.6	Astyanax mexicanus	tubulin beta-5 chain
1473	XP_017559053.1	NCBI.nr	3	1	13.2889	156700	Pygocentrus nattereri	PREDICTED: uveal autoantigen with coiled-coil domains and ankyrin repeats protein
1474	AIM55579.1	NCBI.nr	2	1	10.1375	48583.5	Brycon chagrensis	recombination activating protein 1
1475	XP_017540748.1	NCBI.nr	1	1	5.0135	52623.4	Pygocentrus nattereri	PREDICTED: TFIIA-alpha and beta-like factor isoform X1
1476	XP_017327023.1	NCBI.nr	2	1	5.2467	42458.3	Ictalurus punctatus	PREDICTED: RNA-binding protein 4.1
1477	ADO28514.1	NCBI.nr	2	1	11.3107	36417.5	Ictalurus punctatus	eukaryotic translation initiation factor 2 subunit 1
1478	AHH42117.1	NCBI.nr	1	1	5.7946	49036.6	Ictalurus punctatus	Dihydrolipoyllysine-residue succinyltransferase component of 2-oxoglutarate dehydrogenase complex_ mitochondrial
1479	ADO29366.1	NCBI.nr	1	1	5.1452	11526.9	Ictalurus punctatus	parvalbumin-2
1480	XP_017558170.1	NCBI.nr	3	2	14.2054	36439.2	Pygocentrus nattereri	PREDICTED: leucine-rich repeat-containing protein 59
1481	XP_007259185.2	NCBI.nr	3	1	14.5825	31201.2	Astyanax mexicanus	homeobox protein Hox-B5b
1482	XP_017567218.1	NCBI.nr	7	3	42.5806	28481.6	Pygocentrus nattereri	PREDICTED: 60S ribosomal protein L7
1483	XP_007237903.2	NCBI.nr	1	1	5.5819	41728.7	Astyanax mexicanus	G-protein coupled receptor 182
1484	XP_022542070.1	NCBI.nr	5	2	28.3886	94656.8	Astyanax mexicanus	NLR family CARD domain-containing protein 3-like
1485	XP_007249309.2	NCBI.nr	4	3	25.6969	49951.6	Astyanax mexicanus	ras association domain-containing protein 9
1486	XP_007255899.2	NCBI.nr	3	1	13.0259	47226.4	Astyanax mexicanus	flotillin-2 isoform X1
1487	XP_017332129.1	NCBI.nr	7	3	26.8149	163339	Ictalurus punctatus	PREDICTED: protein FAM179B isoform X2
1488	XP_022542126.1	NCBI.nr	28	15	159.751	61508.6	Astyanax mexicanus	acetyl-CoA carboxylase
1489	sp|O13163.2|HBB_SILAS	NCBI.nr	6	4	24.0781	16109.5	Unknown	RecName: Full=Hemoglobin subunit beta; AltName: Full=Beta-globin; AltName: Full=Hemoglobin beta chain
1490	XP_007239906.1	NCBI.nr	1	1	10.9672	12229.8	Astyanax mexicanus	LOW QUALITY PROTEIN: ATPase inhibitor_ mitochondrial
1491	XP_017541895.1	NCBI.nr	12	4	78.1176	59856	Pygocentrus nattereri	PREDICTED: UDP-glucuronosyltransferase
1492	XP_022521649.1	NCBI.nr	3	2	16.5716	136399	Astyanax mexicanus	astrotactin-2
1493	XP_007250448.2	NCBI.nr	4	2	20.386	75711.8	Astyanax mexicanus	ATP-binding cassette sub-family D member 3 isoform X2
1494	XP_017306445.1	NCBI.nr	2	1	15.6789	35395.6	Ictalurus punctatus	PREDICTED: testis-expressed sequence 264 protein
1495	XP_007251439.2	NCBI.nr	8	6	44.3743	68763.8	Astyanax mexicanus	dolichyl-diphosphooligosaccharide--protein glycosyltransferase subunit 2 isoform X2
1496	XP_007233799.2	NCBI.nr	3	1	13.5785	44171.7	Astyanax mexicanus	LOW QUALITY PROTEIN: guanine nucleotide-binding protein subunit alpha-13
1497	XP_007251222.1	NCBI.nr	1	1	5.0752	41505.1	Astyanax mexicanus	ATPase family AAA domain-containing protein 1
1498	XP_022537764.1	NCBI.nr	3	2	19.2072	66562.3	Astyanax mexicanus	probable serine/threonine-protein kinase kinX isoform X1
1499	XP_007232455.2	NCBI.nr	4	2	17.8507	42507.3	Astyanax mexicanus	cysteine-rich with EGF-like domain protein 2
1500	XP_022521202.1	NCBI.nr	3	2	13.7326	141304	Astyanax mexicanus	zinc finger protein 208-like isoform X2
1501	XP_007240634.2	NCBI.nr	7	3	29.6736	114832	Astyanax mexicanus	NACHT_ LRR and PYD domains-containing protein 12
1502	XP_017568384.1	NCBI.nr	3	2	21.5468	115625	Pygocentrus nattereri	PREDICTED: rap guanine nucleotide exchange factor 4-like isoform X1
1503	XP_022520126.1	NCBI.nr	1	1	4.8328	14889.9	Astyanax mexicanus	ribonuclease inhibitor
1504	XP_022527886.1	NCBI.nr	2	1	8.6754	141507	Astyanax mexicanus	inactive serine protease PAMR1 isoform X2
1505	XP_017329195.1	NCBI.nr	2	2	10.1801	35706	Ictalurus punctatus	PREDICTED: kazal-type serine protease inhibitor domain-containing protein 1
1506	XP_017561757.1	NCBI.nr	4	1	20.3563	18030.4	Pygocentrus nattereri	PREDICTED: baculoviral IAP repeat-containing protein 5.1
1507	XP_022535545.1	NCBI.nr	7	3	36.6286	60937.8	Astyanax mexicanus	cytochrome P450 1A1
1508	XP_022524309.1	NCBI.nr	4	3	19.7509	36872.4	Astyanax mexicanus	tripartite motif-containing protein 35
1509	XP_007242699.3	NCBI.nr	4	1	18.538	19922.4	Astyanax mexicanus	golgin subfamily A member 6-like protein 22
1510	XP_017347914.1	NCBI.nr	1	1	4.8008	13551.6	Ictalurus punctatus	PREDICTED: protein S100-Z isoform X1
1511	XP_022526756.1	NCBI.nr	5	1	21.4938	70579.9	Astyanax mexicanus	formin-binding protein 1
1512	XP_017564727.1	NCBI.nr	1	1	3.9534	25481.2	Pygocentrus nattereri	PREDICTED: yae1 domain-containing protein 1
1513	ABD85541.1	NCBI.nr	8	1	59.0224	15534.9	Ictalurus punctatus	glutathione S-transferase-like protein-like
1514	XP_022532454.1	NCBI.nr	4	2	24.5228	53769.1	Astyanax mexicanus	LOW QUALITY PROTEIN: synapsin-2
1515	XP_007247492.1	NCBI.nr	2	1	8.9272	28336	Astyanax mexicanus	dnaJ homolog subfamily C member 4 isoform X1
1516	XP_007253576.2	NCBI.nr	2	1	11.4624	70574.6	Astyanax mexicanus	cytoplasmic dynein 1 intermediate chain 2 isoform X1
1517	XP_017572674.1	NCBI.nr	7	1	30.7773	60005.9	Pygocentrus nattereri	PREDICTED: cytochrome P450 1A1
1518	XP_022526604.1	NCBI.nr	6	2	34.9957	23356.1	Astyanax mexicanus	catechol O-methyltransferase
1519	XP_017577512.1	NCBI.nr	5	1	24.2487	186734	Pygocentrus nattereri	PREDICTED: regulating synaptic membrane exocytosis protein 1
1520	XP_007259568.1	NCBI.nr	5	2	30.3291	56246.6	Astyanax mexicanus	cytochrome P450 2J2
1521	XP_017556381.1	NCBI.nr	3	2	13.5018	56908.7	Pygocentrus nattereri	PREDICTED: lysophospholipid acyltransferase 1
1522	AHH42591.1	NCBI.nr	8	2	49.2907	59641.5	Ictalurus punctatus	Formimidoyltransferase-cyclodeaminase
1523	XP_022532340.1	NCBI.nr	3	1	12.3999	104525	Astyanax mexicanus	SH3 and PX domain-containing protein 2B isoform X1
1524	XP_007247260.1	NCBI.nr	3	1	13.8848	35364.1	Astyanax mexicanus	LOW QUALITY PROTEIN: ubiquitin recognition factor in ER-associated degradation protein 1
1525	ABG47609.1	NCBI.nr	2	2	10.1378	57482.1	Bagrichthys macropterus	recombination activating protein 1
1526	XP_017308357.1	NCBI.nr	5	4	20.6748	64236.5	Ictalurus punctatus	PREDICTED: pleckstrin homology-like domain family B member 3 isoform X3
1527	XP_007258989.2	NCBI.nr	6	4	27.9536	114357	Astyanax mexicanus	LOW QUALITY PROTEIN: leucine zipper protein 1
1528	XP_022519813.1	NCBI.nr	7	6	28.3461	61941.7	Astyanax mexicanus	C-type lectin domain family 4 member K
1529	XP_017563943.1	NCBI.nr	7	2	37.3193	109017	Pygocentrus nattereri	PREDICTED: RNA polymerase II subunit A C-terminal domain phosphatase
1530	XP_022522698.1	NCBI.nr	2	2	13.1824	25796.7	Astyanax mexicanus	proteasome activator complex subunit 1
1531	XP_017333567.1	NCBI.nr	4	2	17.8745	47481.6	Ictalurus punctatus	PREDICTED: leucine-rich repeat flightless-interacting protein 1-like isoform X1
1532	XP_022532586.1	NCBI.nr	3	1	14.2706	207097	Astyanax mexicanus	PH-interacting protein isoform X4
1533	XP_007231225.2	NCBI.nr	7	1	30.2818	213255	Astyanax mexicanus	poly [ADP-ribose] polymerase 14
1534	XP_007248203.1	NCBI.nr	2	1	8.8578	46481.2	Astyanax mexicanus	eukaryotic initiation factor 4A-I
1535	XP_017577574.1	NCBI.nr	9	1	57.9508	232094	Pygocentrus nattereri	PREDICTED: myosin-10 isoform X1
1536	NP_001187886.1	NCBI.nr	11	5	59.0769	15587.9	Ictalurus punctatus	zinc finger protein 593
1537	XP_022523165.1	NCBI.nr	1	1	5.3571	62377.6	Astyanax mexicanus	tyrosine-protein kinase SRK2
1538	XP_017537193.1	NCBI.nr	1	1	4.4963	115470	Pygocentrus nattereri	PREDICTED: liprin-beta-2
1539	XP_007245961.2	NCBI.nr	4	4	19.1115	95911.9	Astyanax mexicanus	pre-rRNA-processing protein TSR1 homolog
1540	XP_022531625.1	NCBI.nr	15	5	75.3359	235032	Astyanax mexicanus	uncharacterized protein LOC107197484
1541	XP_022521292.1	NCBI.nr	10	3	47.6361	210683	Astyanax mexicanus	LOW QUALITY PROTEIN: chromodomain-helicase-DNA-binding protein 1
1542	XP_017323582.1	NCBI.nr	2	1	13.6987	33417.2	Ictalurus punctatus	PREDICTED: coiled-coil domain-containing protein 74A
1543	XP_017306592.1	NCBI.nr	2	1	10.5943	26034.7	Ictalurus punctatus	PREDICTED: homeobox protein Hox-C6
1544	XP_015460363.2	NCBI.nr	11	1	69.8458	22540.5	Astyanax mexicanus	ras-related protein Rab-1A
1545	XP_007253998.2	NCBI.nr	1	1	5.9737	25376.6	Astyanax mexicanus	T-cell surface glycoprotein CD8 beta chain
1546	ADO28604.1	NCBI.nr	4	1	29.5887	32376.3	Ictalurus punctatus	mitochondrial ATP synthase subunit gamma
1547	XP_022524534.1	NCBI.nr	6	1	26.7479	90866.3	Astyanax mexicanus	leucine zipper putative tumor suppressor 3
1548	XP_022522350.1	NCBI.nr	3	1	13.4426	64978.8	Astyanax mexicanus	collagen alpha-1(XI) chain
1549	XP_007253156.2	NCBI.nr	4	1	17.2235	114192	Astyanax mexicanus	sodium/potassium-transporting ATPase subunit alpha-3
1550	XP_007255768.2	NCBI.nr	4	2	16.999	124372	Astyanax mexicanus	reticulon-3-like isoform X1
1551	XP_017547674.1	NCBI.nr	3	2	13.719	38496.1	Pygocentrus nattereri	PREDICTED: homeobox protein Hox-D10
1552	ADO27876.1	NCBI.nr	2	1	10.8617	11615.4	Ictalurus furcatus	cytochrome c
1553	XP_022541145.1	NCBI.nr	5	2	23.1225	72540.3	Astyanax mexicanus	NLR family CARD domain-containing protein 3
1554	XP_017565829.1	NCBI.nr	7	2	41.0291	88684.7	Pygocentrus nattereri	PREDICTED: protein SOGA3-like isoform X7
1555	XP_017349403.1	NCBI.nr	3	1	12.549	69162.9	Ictalurus punctatus	PREDICTED: LOW QUALITY PROTEIN: fibulin-1
1556	XP_022521482.1	NCBI.nr	32	12	189.251	45352.8	Astyanax mexicanus	4-hydroxyphenylpyruvate dioxygenase
1557	XP_015460516.2	NCBI.nr	2	1	8.96	218096	Astyanax mexicanus	receptor-type tyrosine-protein phosphatase S isoform X1
1558	XP_022530557.1	NCBI.nr	4	4	22.7786	74096.5	Astyanax mexicanus	interferon-induced GTP-binding protein Mx1-like isoform X1
1559	XP_017544185.1	NCBI.nr	8	5	42.9728	144274	Pygocentrus nattereri	PREDICTED: NACHT_ LRR and PYD domains-containing protein 3
1560	XP_007232629.1	NCBI.nr	10	2	52.6837	52096.7	Astyanax mexicanus	citrate synthase_ mitochondrial
1561	XP_017568042.1	NCBI.nr	9	1	62.2933	99293.4	Pygocentrus nattereri	PREDICTED: cytoplasmic aconitate hydratase
1562	XP_015456846.2	NCBI.nr	3	1	16.0326	77588.1	Astyanax mexicanus	LOW QUALITY PROTEIN: polyubiquitin-B
1563	XP_022539098.1	NCBI.nr	6	2	31.2813	58097.8	Astyanax mexicanus	cytochrome P450 3A30-like isoform X2
1564	XP_017548110.1	NCBI.nr	2	1	12.364	40385.4	Pygocentrus nattereri	PREDICTED: tricarboxylate transport protein_ mitochondrial
1565	XP_007252242.1	NCBI.nr	8	5	48.2307	83493.6	Astyanax mexicanus	trifunctional enzyme subunit alpha_ mitochondrial
1566	XP_022541226.1	NCBI.nr	2	1	9.9698	41656.7	Astyanax mexicanus	LOW QUALITY PROTEIN: tyrosine-protein phosphatase non-receptor type 13
1567	XP_022520346.1	NCBI.nr	4	2	16.4274	36966.3	Astyanax mexicanus	GTPase IMAP family member 4-like
1568	XP_015456351.2	NCBI.nr	8	1	57.0121	50877.1	Astyanax mexicanus	tubulin alpha-8 chain isoform X1
1569	ADO28347.1	NCBI.nr	3	2	12.9694	44484.3	Ictalurus furcatus	26S protease regulatory subunit s10b
1570	XP_017568159.1	NCBI.nr	7	2	38.4107	87972.7	Pygocentrus nattereri	PREDICTED: tubulin monoglycylase TTLL3 isoform X5
1571	XP_017351691.1	NCBI.nr	9	5	60.949	29875.2	Ictalurus punctatus	PREDICTED: apolipoprotein A-I-1
1572	AHH38928.1	NCBI.nr	2	2	11.4152	40869.9	Ictalurus punctatus	Dual specificity mitogen-activated protein kinase kinase 6
1573	XP_017573603.1	NCBI.nr	2	1	10.0776	22809.2	Pygocentrus nattereri	PREDICTED: coiled-coil domain-containing protein 152
1574	XP_017561675.1	NCBI.nr	2	1	8.7989	29327.9	Pygocentrus nattereri	PREDICTED: low choriolytic enzyme
1575	XP_017542615.1	NCBI.nr	8	1	35.963	104417	Pygocentrus nattereri	PREDICTED: PC4 and SFRS1-interacting protein
1576	XP_022519956.1	NCBI.nr	8	4	44.8848	200633	Astyanax mexicanus	LOW QUALITY PROTEIN: collagen alpha-3(VI) chain
1577	XP_022542532.1	NCBI.nr	3	2	18.6684	31049.6	Astyanax mexicanus	lysosome-associated membrane glycoprotein 5
1578	NP_001187929.1	NCBI.nr	2	1	17.1552	13472.7	Ictalurus punctatus	vesicle-associated membrane protein 8
1579	XP_017565370.1	NCBI.nr	13	4	69.5412	195188	Pygocentrus nattereri	PREDICTED: protein Shroom4 isoform X1
1580	XP_017537033.1	NCBI.nr	3	1	16.2919	73674.7	Pygocentrus nattereri	PREDICTED: mitotic checkpoint serine/threonine-protein kinase BUB1 beta-like isoform X1
1581	XP_017560249.1	NCBI.nr	1	1	5.0499	37233.6	Pygocentrus nattereri	PREDICTED: leucine-rich repeat flightless-interacting protein 2
1582	XP_017553510.1	NCBI.nr	3	2	15.791	125005	Pygocentrus nattereri	PREDICTED: phosphatidylinositol 3_4_5-trisphosphate 5-phosphatase 1 isoform X1
1583	XP_022528149.1	NCBI.nr	8	2	35.3496	137641	Astyanax mexicanus	LOW QUALITY PROTEIN: NACHT_ LRR and PYD domains-containing protein 12
1584	AHH41738.1	NCBI.nr	8	1	55.1353	72203.6	Ictalurus punctatus	78 kDa glucose-regulated protein
1585	XP_017352079.1	NCBI.nr	4	2	17.4048	43146.1	Ictalurus punctatus	PREDICTED: MAP kinase-activated protein kinase 3
1586	XP_022531824.1	NCBI.nr	9	1	43.7174	97267.4	Astyanax mexicanus	glycogen phosphorylase_ muscle form
1587	XP_022526882.1	NCBI.nr	3	3	16.6475	23260.9	Astyanax mexicanus	RIMS-binding protein 2
1588	XP_022526830.1	NCBI.nr	30	7	157.711	79806.2	Astyanax mexicanus	peroxisomal multifunctional enzyme type 2
1589	AHH43006.1	NCBI.nr	1	1	8.0914	15931.2	Ictalurus punctatus	Cytochrome c oxidase subunit 5A_ mitochondrial
1590	XP_017543894.1	NCBI.nr	2	1	9.1528	57669.1	Pygocentrus nattereri	PREDICTED: cytochrome P450 2J2-like isoform X2
1591	XP_017309960.1	NCBI.nr	18	1	112.656	54077.3	Ictalurus punctatus	PREDICTED: serine hydroxymethyltransferase_ cytosolic
1592	XP_007246856.1	NCBI.nr	20	4	125.988	53447	Astyanax mexicanus	6-phosphogluconate dehydrogenase_ decarboxylating
1593	AKK31573.1	NCBI.nr	6	2	27.4226	60031.1	Tachysurus fulvidraco	cytochrome P450 family 1 subfamily A polypeptide 1
1594	XP_017565957.1	NCBI.nr	1	1	4.4784	43053.6	Pygocentrus nattereri	PREDICTED: creatine kinase B-type
1595	AHH42369.1	NCBI.nr	7	3	29.6624	148401	Ictalurus punctatus	1-phosphatidylinositol 4_5-bisphosphate phosphodiesterase gamma-2
1596	XP_017569658.1	NCBI.nr	2	1	13.2273	61013.5	Pygocentrus nattereri	PREDICTED: uncharacterized protein LOC108437215
1597	XP_007249022.1	NCBI.nr	2	2	8.6781	16548.4	Astyanax mexicanus	eukaryotic translation initiation factor 1A_ X-chromosomal
1598	XP_017556369.1	NCBI.nr	6	2	28.0361	147851	Pygocentrus nattereri	PREDICTED: F-actin-uncapping protein LRRC16A
1599	XP_022537875.1	NCBI.nr	4	1	19.1424	50225.3	Astyanax mexicanus	golgin subfamily A member 6-like protein 22
1600	XP_017343356.1	NCBI.nr	2	2	10.7786	42656	Ictalurus punctatus	PREDICTED: partitioning defective 6 homolog beta
1601	XP_017329752.1	NCBI.nr	4	2	15.8858	124722	Ictalurus punctatus	PREDICTED: NACHT_ LRR and PYD domains-containing protein 12-like isoform X1
1602	XP_022526294.1	NCBI.nr	12	3	81.023	23247.3	Astyanax mexicanus	ras-related protein Rab-35
1603	AAY86946.1	NCBI.nr	9	2	67.2463	22364.8	Ictalurus punctatus	type II keratin
1604	XP_017540482.1	NCBI.nr	2	1	9.4408	29909.1	Pygocentrus nattereri	PREDICTED: probable methyltransferase-like protein 15
1605	XP_022518232.1	NCBI.nr	5	2	27.6648	76046.4	Astyanax mexicanus	HMG domain-containing protein 3
1606	XP_017320796.1	NCBI.nr	1	1	4.4459	37254.5	Ictalurus punctatus	PREDICTED: microtubule-associated protein RP/EB family member 2 isoform X1
1607	ADO28047.1	NCBI.nr	2	1	11.6893	36435.5	Ictalurus furcatus	eukaryotic translation initiation factor 2 subunit 1
1608	NP_001187808.1	NCBI.nr	23	3	156.014	50541	Ictalurus punctatus	homogentisate 1_2-dioxygenase
1609	XP_017318253.1	NCBI.nr	1	1	4.2967	17476.7	Ictalurus punctatus	PREDICTED: E3 ubiquitin/ISG15 ligase TRIM25-like
1610	XP_022524371.1	NCBI.nr	2	1	13.25	115366	Astyanax mexicanus	multidrug resistance protein 1
1611	XP_017332825.1	NCBI.nr	6	1	28.2948	43225.9	Ictalurus punctatus	PREDICTED: CTD small phosphatase-like protein 2 isoform X1
1612	XP_022519167.1	NCBI.nr	2	1	9.6019	24590.2	Astyanax mexicanus	antigen WC1.1
1613	XP_017571214.1	NCBI.nr	1	1	5.2409	30366.8	Pygocentrus nattereri	PREDICTED: CD209 antigen-like protein C isoform X1
1614	XP_022539146.1	NCBI.nr	5	2	20.8621	97285.8	Astyanax mexicanus	LOW QUALITY PROTEIN: semaphorin-4A
1615	XP_017321018.1	NCBI.nr	1	1	4.6868	26132.6	Ictalurus punctatus	PREDICTED: fucolectin
1616	XP_022537444.1	NCBI.nr	3	1	14.7167	60046	Astyanax mexicanus	cytochrome P450 4V2
1617	XP_017540102.1	NCBI.nr	2	2	10.4796	87692.7	Pygocentrus nattereri	PREDICTED: thyrotropin receptor isoform X1
1618	XP_007257041.1	NCBI.nr	4	3	24.0612	16252.7	Astyanax mexicanus	60S ribosomal protein L12 isoform X2
1619	XP_022519216.1	NCBI.nr	3	2	10.6617	167840	Astyanax mexicanus	NACHT_ LRR and PYD domains-containing protein 3
1620	XP_017331599.1	NCBI.nr	5	3	31.943	24895.5	Ictalurus punctatus	PREDICTED: maleylacetoacetate isomerase isoform X3
1621	ADO28127.1	NCBI.nr	7	2	64.7213	14082.2	Ictalurus furcatus	fatty acid-binding protein liver
1622	XP_017547368.1	NCBI.nr	4	3	25.3377	72640.7	Pygocentrus nattereri	PREDICTED: NADPH--cytochrome P450 reductase isoform X2
1623	XP_017317504.1	NCBI.nr	4	1	25.9676	45440.9	Ictalurus punctatus	PREDICTED: uncharacterized protein LOC108261138 isoform X1
1624	XP_017347056.1	NCBI.nr	2	1	12.5686	26258.1	Ictalurus punctatus	PREDICTED: ras-related protein Rab-37
1625	XP_007231896.1	NCBI.nr	4	2	18.7144	51107.4	Astyanax mexicanus	protein kinase C and casein kinase substrate in neurons protein 3 isoform X1
1626	XP_017556378.1	NCBI.nr	2	1	9.6675	75923.6	Pygocentrus nattereri	PREDICTED: metastasis suppressor protein 1-like isoform X7
1627	XP_022524493.1	NCBI.nr	2	1	9.2945	56584.9	Astyanax mexicanus	beta-1_3-glucosyltransferase
1628	XP_017340853.1	NCBI.nr	4	3	16.1385	83912.5	Ictalurus punctatus	PREDICTED: protocadherin gamma-A10
1629	XP_017566211.1	NCBI.nr	4	1	18.9447	42076.7	Pygocentrus nattereri	PREDICTED: twinfilin-2
1630	XP_007228762.2	NCBI.nr	6	3	27.8014	125824	Astyanax mexicanus	insulin receptor substrate 2
1631	XP_017320791.1	NCBI.nr	3	2	10.8577	47932.8	Ictalurus punctatus	PREDICTED: nectin-1 isoform X7
1632	XP_017338089.1	NCBI.nr	1	1	4.6006	211116	Ictalurus punctatus	PREDICTED: protocadherin-15-like isoform X1
1633	XP_022530987.1	NCBI.nr	16	7	87.7375	237092	Astyanax mexicanus	LOW QUALITY PROTEIN: dedicator of cytokinesis protein 9
1634	XP_022520416.1	NCBI.nr	2	1	13.7798	32066	Astyanax mexicanus	ATPase family AAA domain-containing protein 1-A
1635	XP_017538010.1	NCBI.nr	4	1	18.7359	49535.2	Pygocentrus nattereri	PREDICTED: microtubule-associated protein 6 homolog isoform X2
1636	XP_022518269.1	NCBI.nr	4	4	17.4852	88385.7	Astyanax mexicanus	NLR family CARD domain-containing protein 3
1637	XP_022536956.1	NCBI.nr	6	3	24.2466	150027	Astyanax mexicanus	TRAF2 and NCK-interacting protein kinase isoform X8
1638	XP_022520040.1	NCBI.nr	4	2	25.6662	98899.8	Astyanax mexicanus	LOW QUALITY PROTEIN: NLR family CARD domain-containing protein 3-like
1639	XP_017575485.1	NCBI.nr	2	2	9.3464	22979.6	Pygocentrus nattereri	PREDICTED: uncharacterized protein LOC108440850
1640	XP_022526442.1	NCBI.nr	2	1	10.929	34897.5	Astyanax mexicanus	cytosolic sulfotransferase 2
1641	XP_017323308.1	NCBI.nr	7	3	42.522	35484.2	Ictalurus punctatus	PREDICTED: cytosolic sulfotransferase 3
1642	XP_007236483.2	NCBI.nr	3	1	14.8461	172596	Astyanax mexicanus	uncharacterized protein LOC103044475 isoform X1
1643	XP_017314267.1	NCBI.nr	1	1	5.0911	147696	Ictalurus punctatus	PREDICTED: cingulin-like protein 1
1644	XP_022530013.1	NCBI.nr	6	3	26.1988	59118.7	Astyanax mexicanus	LOW QUALITY PROTEIN: cleavage and polyadenylation specificity factor subunit 6
1645	XP_017352002.1	NCBI.nr	3	2	18.4193	64712.9	Ictalurus punctatus	PREDICTED: coiled-coil domain-containing protein 114-like isoform X2
1646	XP_007247715.2	NCBI.nr	4	1	18.5951	138526	Astyanax mexicanus	arf-GAP with Rho-GAP domain_ ANK repeat and PH domain-containing protein 1 isoform X3
1647	XP_017319861.1	NCBI.nr	2	2	14.0297	40963.4	Ictalurus punctatus	PREDICTED: GTPase IMAP family member 7-like isoform X2
1648	XP_017574761.1	NCBI.nr	2	1	9.2128	40685.7	Pygocentrus nattereri	PREDICTED: gastrula zinc finger protein XlCGF7.1
1649	XP_017540751.1	NCBI.nr	4	3	17.8887	102440	Pygocentrus nattereri	PREDICTED: reticulon-4-like isoform X1
1650	ADO28117.1	NCBI.nr	2	2	27.395	15974.7	Ictalurus furcatus	microsomal glutathione S-transferase 3
1651	XP_017319787.1	NCBI.nr	18	8	159.652	41325.4	Ictalurus punctatus	PREDICTED: alcohol dehydrogenase 1
1652	XP_007237291.2	NCBI.nr	8	2	34.6133	102721	Astyanax mexicanus	UPF0258 protein KIAA1024 homolog
1653	XP_017548078.1	NCBI.nr	4	1	21.2919	78754.3	Pygocentrus nattereri	PREDICTED: vertnin
1654	XP_007244926.2	NCBI.nr	3	1	13.5311	29154.3	Astyanax mexicanus	eukaryotic translation initiation factor 3 subunit J-B
1655	XP_017541238.1	NCBI.nr	5	1	23.1318	45955.7	Pygocentrus nattereri	PREDICTED: tetratricopeptide repeat protein 19_ mitochondrial
1656	XP_017549585.1	NCBI.nr	2	1	8.8306	42315.4	Pygocentrus nattereri	PREDICTED: 1-acyl-sn-glycerol-3-phosphate acyltransferase epsilon
1657	XP_017348252.1	NCBI.nr	4	3	17.7393	35219.8	Ictalurus punctatus	PREDICTED: sulfatase-modifying factor 2 isoform X1
1658	XP_017347816.1	NCBI.nr	3	2	14.1718	33915.6	Ictalurus punctatus	PREDICTED: protein NipSnap homolog 2
1659	XP_022527336.1	NCBI.nr	9	2	38.9207	81518.3	Astyanax mexicanus	LOW QUALITY PROTEIN: sorting nexin-1
1660	ABD77549.1	NCBI.nr	2	2	16.6682	7844.89	Ictalurus punctatus	microsomal glutathione S-transferase 3-like protein
1661	XP_007244658.1	NCBI.nr	2	1	9.9663	104308	Astyanax mexicanus	alpha-actinin-2
1662	XP_017349083.1	NCBI.nr	5	1	21.9964	63261.3	Ictalurus punctatus	PREDICTED: cilia- and flagella-associated protein 53
1663	XP_007227826.2	NCBI.nr	17	4	103.266	61256.6	Astyanax mexicanus	60 kDa heat shock protein_ mitochondrial
1664	XP_017310774.1	NCBI.nr	2	1	12.9818	82730.8	Ictalurus punctatus	PREDICTED: trifunctional enzyme subunit alpha_ mitochondrial
1665	XP_017351803.1	NCBI.nr	1	1	5.0936	15751	Ictalurus punctatus	PREDICTED: kinocilin
1666	XP_017554644.1	NCBI.nr	4	3	17.3292	113698	Pygocentrus nattereri	PREDICTED: sodium/potassium-transporting ATPase subunit alpha-2
1667	XP_022525961.1	NCBI.nr	2	1	10.1706	49497.9	Astyanax mexicanus	adenine DNA glycosylase isoform X3
1668	XP_007231257.1	NCBI.nr	2	2	8.7048	60008.7	Astyanax mexicanus	neuronal acetylcholine receptor subunit alpha-7
1669	XP_017348258.1	NCBI.nr	4	2	19.1925	113130	Ictalurus punctatus	PREDICTED: ankycorbin isoform X1
1670	XP_015461185.1	NCBI.nr	7	1	48.1303	35523	Astyanax mexicanus	guanine nucleotide-binding protein subunit beta-2-like 1
1671	NP_001187079.1	NCBI.nr	3	1	21.6933	14529	Ictalurus punctatus	40S ribosomal protein S15a
1672	XP_017539606.1	NCBI.nr	1	1	4.3935	37232.8	Pygocentrus nattereri	PREDICTED: uncharacterized protein LOC108412188
1673	XP_017546591.1	NCBI.nr	2	1	16.219	47116.6	Pygocentrus nattereri	PREDICTED: ubiquitin-associated domain-containing protein 1
1674	XP_007229407.2	NCBI.nr	6	2	40.2622	17727	Astyanax mexicanus	peptidyl-prolyl cis-trans isomerase
1675	XP_022518861.1	NCBI.nr	2	1	8.8222	90157.9	Astyanax mexicanus	NLR family CARD domain-containing protein 3
1676	XP_017339915.1	NCBI.nr	3	1	14.4132	61258.2	Ictalurus punctatus	PREDICTED: docosahexaenoic acid omega-hydroxylase CYP4F3
1677	AHH38340.1	NCBI.nr	3	1	18.4388	32476.8	Ictalurus punctatus	Solute carrier family 25 member 53
1678	AHH37264.1	NCBI.nr	2	1	10.2047	47507.8	Ictalurus punctatus	Kynurenine/alpha-aminoadipate aminotransferase_ mitochondrial
1679	XP_017549677.1	NCBI.nr	3	1	14.4032	54280.1	Pygocentrus nattereri	PREDICTED: myosin-binding protein H-like isoform X1
1680	XP_007251513.1	NCBI.nr	1	1	4.7477	19943	Astyanax mexicanus	protein/nucleic acid deglycase DJ-1
1681	XP_022529172.1	NCBI.nr	3	1	10.4091	64349.6	Astyanax mexicanus	brain-specific angiogenesis inhibitor 1-associated protein 2-like isoform X2
1682	AHH38904.1	NCBI.nr	2	1	8.8509	51516.5	Ictalurus punctatus	Monocarboxylate transporter 1
1683	XP_022526256.1	NCBI.nr	4	1	21.7095	34022.4	Astyanax mexicanus	tricarboxylate transport protein_ mitochondrial
1684	XP_007256240.2	NCBI.nr	4	3	25.48	66664	Astyanax mexicanus	testis-specific Y-encoded-like protein 1
1685	XP_017330710.1	NCBI.nr	1	1	6.362	34598.1	Ictalurus punctatus	PREDICTED: NADH-cytochrome b5 reductase 2-like isoform X1
1686	AHH40046.1	NCBI.nr	2	1	14.1032	22409.3	Ictalurus punctatus	Calcineurin B homologous protein 2
1687	XP_022523903.1	NCBI.nr	4	1	19.8716	35738.2	Astyanax mexicanus	amine sulfotransferase
1688	XP_017352044.1	NCBI.nr	1	1	4.4961	26060.3	Ictalurus punctatus	PREDICTED: homeobox protein Hox-C9
1689	XP_017543408.1	NCBI.nr	4	2	19.8377	132468	Pygocentrus nattereri	PREDICTED: NACHT_ LRR and PYD domains-containing protein 12-like isoform X1
1690	XP_017567687.1	NCBI.nr	1	1	5.651	42111	Pygocentrus nattereri	PREDICTED: ankyrin repeat domain-containing protein 16
1691	XP_022528934.1	NCBI.nr	14	4	70.2408	150954	Astyanax mexicanus	LOW QUALITY PROTEIN: protein SCAF8
1692	XP_022526067.1	NCBI.nr	1	1	5.4227	42711.8	Astyanax mexicanus	forkhead box protein N2
1693	XP_017308487.1	NCBI.nr	3	2	19.8579	38789.1	Ictalurus punctatus	PREDICTED: retinol dehydrogenase 10-A
1694	ADO27998.1	NCBI.nr	5	1	38.7254	35429.8	Ictalurus furcatus	guanine nucleotide-binding protein subunit beta-2-like 1
1695	XP_017545035.1	NCBI.nr	2	1	10.0762	33901.8	Pygocentrus nattereri	PREDICTED: LOW QUALITY PROTEIN: cadherin-2-like
1696	XP_017573199.1	NCBI.nr	7	2	45.0078	55458.9	Pygocentrus nattereri	PREDICTED: cytochrome P450 2F2
1697	XP_017561845.1	NCBI.nr	6	1	33.5335	46159.4	Pygocentrus nattereri	PREDICTED: serine--pyruvate aminotransferase
1698	XP_022540046.1	NCBI.nr	6	2	26.5441	144027	Astyanax mexicanus	LOW QUALITY PROTEIN: mitogen-activated protein kinase kinase kinase kinase 4
1699	AHH38844.1	NCBI.nr	5	2	31.5014	23184.7	Ictalurus punctatus	Alpha/beta hydrolase domain-containing protein 14B
1700	XP_017559835.1	NCBI.nr	4	1	30.3809	45124.1	Pygocentrus nattereri	PREDICTED: phosphoglycerate kinase 1
1701	XP_022542040.1	NCBI.nr	2	2	7.8761	137571	Astyanax mexicanus	NACHT_ LRR and PYD domains-containing protein 12-like isoform X1
1702	XP_017316443.1	NCBI.nr	6	1	36.939	220318	Ictalurus punctatus	PREDICTED: LIM and calponin homology domains-containing protein 1
1703	XP_017550531.1	NCBI.nr	5	3	25.6135	230573	Pygocentrus nattereri	PREDICTED: poly [ADP-ribose] polymerase 14-like isoform X1
1704	ANA95817.1	NCBI.nr	53	7	383.252	87244	Tachysurus fulvidraco	heat shock protein 90 beta
1705	XP_017347494.1	NCBI.nr	2	1	9.6052	73253.4	Ictalurus punctatus	PREDICTED: golgin subfamily A member 6-like protein 22
1706	ABF19763.1	NCBI.nr	2	1	11.4072	35807.6	Sternopygus macrurus	potassium channel Kv1.2b
1707	XP_017323549.1	NCBI.nr	3	1	15.0627	90576.1	Ictalurus punctatus	PREDICTED: splicing factor 3A subunit 1 isoform X1
1708	XP_007240357.2	NCBI.nr	3	1	12.962	55833.1	Astyanax mexicanus	annexin A11 isoform X1
1709	XP_017337623.1	NCBI.nr	16	7	85.3859	74680	Ictalurus punctatus	PREDICTED: peroxisomal acyl-coenzyme A oxidase 1 isoform X2
1710	XP_017541341.1	NCBI.nr	3	1	12.9054	32991.7	Pygocentrus nattereri	PREDICTED: tripartite motif-containing protein 35-like isoform X3
1711	XP_007233204.1	NCBI.nr	5	2	33.0243	25121	Astyanax mexicanus	ras-related protein Rab-3A
1712	XP_007232923.2	NCBI.nr	1	1	4.0218	51808.1	Astyanax mexicanus	centrosomal protein of 55 kDa
1713	XP_007253333.2	NCBI.nr	1	1	4.806	35818.2	Astyanax mexicanus	testis-expressed protein 264
1714	XP_017350310.1	NCBI.nr	1	1	4.3909	96900.2	Ictalurus punctatus	PREDICTED: protein NLRC3-like isoform X1
1715	XP_017339074.1	NCBI.nr	3	2	22.1592	43087.8	Ictalurus punctatus	PREDICTED: probable palmitoyltransferase ZDHHC16
1716	XP_017563316.1	NCBI.nr	1	1	5.1392	50608.9	Pygocentrus nattereri	PREDICTED: SH3 and cysteine-rich domain-containing protein isoform X1
1717	XP_007246758.2	NCBI.nr	1	1	4.1523	22229.1	Astyanax mexicanus	claudin-like protein ZF-A9
1718	XP_017349541.1	NCBI.nr	5	1	24.1087	66668.9	Ictalurus punctatus	PREDICTED: caldesmon isoform X1
1719	XP_017579851.1	NCBI.nr	19	8	104.713	56286.9	Pygocentrus nattereri	PREDICTED: cytochrome P450 2F2
1720	XP_022518891.1	NCBI.nr	7	4	39.7287	119764	Astyanax mexicanus	LOW QUALITY PROTEIN: NLR family CARD domain-containing protein 3
1721	XP_022519117.1	NCBI.nr	1	1	4.1483	18100.6	Astyanax mexicanus	trafficking protein particle complex subunit 6B
1722	XP_017544028.1	NCBI.nr	6	1	35.1053	80329.4	Pygocentrus nattereri	PREDICTED: ankyrin repeat and zinc finger domain-containing protein 1
1723	XP_022534543.1	NCBI.nr	3	1	19.1029	48921.4	Astyanax mexicanus	calreticulin
1724	XP_017565080.1	NCBI.nr	4	1	16.1265	144191	Pygocentrus nattereri	PREDICTED: NACHT_ LRR and PYD domains-containing protein 12-like isoform X1
1725	XP_017549102.1	NCBI.nr	2	1	9.5147	62098.4	Pygocentrus nattereri	PREDICTED: gamma-glutamyltranspeptidase 1
1726	XP_022527458.1	NCBI.nr	4	1	21.1651	49031.1	Astyanax mexicanus	26S proteasome regulatory subunit 7
1727	XP_022541483.1	NCBI.nr	4	1	23.0694	34175.1	Astyanax mexicanus	LOW QUALITY PROTEIN: cathepsin Z
1728	XP_022541190.1	NCBI.nr	7	3	31.2323	146355	Astyanax mexicanus	NACHT_ LRR and PYD domains-containing protein 14
1729	XP_007259579.1	NCBI.nr	4	4	22.6706	42001.3	Astyanax mexicanus	carbohydrate sulfotransferase 14
1730	AIY51350.1	NCBI.nr	5	2	24.5872	9664.71	Noturus hildebrandi	immunoglobulin heavy chain constant region
1731	XP_015459955.2	NCBI.nr	16	3	66.9827	193587	Astyanax mexicanus	genetic suppressor element 1 isoform X3
1732	AHH39864.1	NCBI.nr	2	1	8.0978	150095	Ictalurus punctatus	Bile salt export pump
1733	XP_022522196.1	NCBI.nr	5	2	21.35	104252	Astyanax mexicanus	thyroid hormone receptor-associated protein 3
1734	XP_022539164.1	NCBI.nr	6	4	27.0434	90414.8	Astyanax mexicanus	uncharacterized protein LOC103041237
1735	XP_022520899.1	NCBI.nr	6	3	28.9754	190937	Astyanax mexicanus	MAP kinase-activating death domain protein isoform X1
1736	XP_007253455.1	NCBI.nr	2	2	10.775	55965	Astyanax mexicanus	serine hydroxymethyltransferase_ mitochondrial
1737	XP_017562120.1	NCBI.nr	1	1	6.0136	33685.9	Pygocentrus nattereri	PREDICTED: protein phosphatase 1 regulatory subunit 32
1738	XP_017544254.1	NCBI.nr	3	2	16.2801	61884.6	Pygocentrus nattereri	PREDICTED: NAD-dependent malic enzyme_ mitochondrial
1739	XP_007235149.2	NCBI.nr	3	1	12.31	73420.6	Astyanax mexicanus	EF-hand calcium-binding domain-containing protein 4A
1740	XP_022519354.1	NCBI.nr	1	1	4.5872	30124.5	Astyanax mexicanus	stonustoxin subunit beta
1741	XP_007254849.2	NCBI.nr	1	1	4.0945	73175.4	Astyanax mexicanus	protein disulfide-isomerase A4
1742	XP_022529862.1	NCBI.nr	1	1	4.9072	55218.2	Astyanax mexicanus	succinate-semialdehyde dehydrogenase_ mitochondrial
1743	XP_017544603.1	NCBI.nr	2	1	10.1708	29687.2	Pygocentrus nattereri	PREDICTED: RLA class I histocompatibility antigen_ alpha chain 11/11-like
1744	XP_017575646.1	NCBI.nr	8	1	55.0593	53394.4	Pygocentrus nattereri	PREDICTED: intermediate filament protein ON3
1745	XP_007259886.2	NCBI.nr	1	1	4.4864	74051.1	Astyanax mexicanus	calcium-binding mitochondrial carrier protein Aralar2 isoform X2
1746	AIP90170.1	NCBI.nr	1	1	4.9358	8889.22	Rita rita	heat shock protein 90
1747	XP_022518919.1	NCBI.nr	4	2	16.6115	107744	Astyanax mexicanus	LOW QUALITY PROTEIN: NLR family CARD domain-containing protein 3
1748	XP_017559006.1	NCBI.nr	1	1	4.9418	49872.5	Pygocentrus nattereri	PREDICTED: uncharacterized protein HI_0077-like isoform X1
1749	XP_017319639.1	NCBI.nr	1	1	4.9448	67474.2	Ictalurus punctatus	PREDICTED: kelch-like protein 10
1750	XP_007229784.2	NCBI.nr	4	1	14.294	69088.7	Astyanax mexicanus	NUAK family SNF1-like kinase 1
1751	sp|Q4U4N4.1|MX2_ICTPU	NCBI.nr	6	1	26.845	72247.9	Unknown	RecName: Full=Interferon-induced GTP-binding protein Mx2; AltName: Full=Interferon-inducible Mx2 protein
1752	XP_017573024.1	NCBI.nr	2	1	8.8896	70855	Pygocentrus nattereri	PREDICTED: kelch-like protein 40
1753	AHA93072.1	NCBI.nr	8	2	54.1335	55976.8	Ictalurus punctatus	cytochrome P450 CYP2X22
1754	ADO29380.1	NCBI.nr	2	1	16.0466	21202.9	Ictalurus punctatus	phosphatidylethanolamine-binding protein 1
1755	AHH40303.1	NCBI.nr	3	1	18.987	64991.8	Ictalurus punctatus	Protein FAM83C
1756	ADO28066.1	NCBI.nr	3	1	18.4324	34765.3	Ictalurus furcatus	mitochondrial tricarboxylate transport protein
1757	AHH43008.1	NCBI.nr	1	1	5.1377	68244.6	Ictalurus punctatus	Moesin
1758	XP_017544467.1	NCBI.nr	5	1	23.5086	108881	Pygocentrus nattereri	PREDICTED: zinc finger protein RFP
1759	XP_017342724.1	NCBI.nr	2	1	9.5567	166032	Ictalurus punctatus	PREDICTED: ubiquitin carboxyl-terminal hydrolase 19 isoform X5
1760	XP_022523521.1	NCBI.nr	4	1	22.5681	76986.7	Astyanax mexicanus	protein phosphatase Slingshot homolog 1 isoform X3
1761	XP_022524625.1	NCBI.nr	4	1	19.2382	55534.1	Astyanax mexicanus	LOW QUALITY PROTEIN: aldehyde dehydrogenase_ dimeric NADP-preferring
1762	XP_017573780.1	NCBI.nr	3	2	13.307	83063.8	Pygocentrus nattereri	PREDICTED: dystrobrevin alpha isoform X1
1763	XP_022522107.1	NCBI.nr	14	1	107.466	47828.5	Astyanax mexicanus	beta-enolase
1764	XP_007228608.2	NCBI.nr	3	1	13.6577	64281.3	Astyanax mexicanus	sorting nexin-33
1765	XP_017346171.1	NCBI.nr	1	1	4.7779	53963.2	Ictalurus punctatus	PREDICTED: smoothelin-like protein 2
1766	XP_017571240.1	NCBI.nr	12	1	60.9853	228475	Pygocentrus nattereri	PREDICTED: myosin-11-like isoform X1
1767	AME15628.1	NCBI.nr	3	1	11.2038	30035.5	Heteropneustes fossilis	catechol-O-methyltransferase
1768	XP_007230604.1	NCBI.nr	4	1	36.3179	47286.5	Astyanax mexicanus	gamma-enolase
1769	XP_022531334.1	NCBI.nr	2	1	10.5602	48643.8	Astyanax mexicanus	transcription factor AP-2 gamma isoform X1
1770	XP_017580635.1	NCBI.nr	2	1	8.0099	50452.5	Pygocentrus nattereri	PREDICTED: uncharacterized protein LOC108444152
1771	XP_017326078.1	NCBI.nr	22	1	142.714	47074.8	Ictalurus punctatus	PREDICTED: isocitrate dehydrogenase [NADP] cytoplasmic
1772	NP_001316231.1	NCBI.nr	13	1	70.7105	71482.7	Ictalurus punctatus	adenosine deaminase
1773	ABD65526.1	NCBI.nr	2	2	7.949	16374.6	Ictalurus punctatus	Zinc-fingers and homeoboxes protein 2
1774	XP_017576707.1	NCBI.nr	26	3	142.284	120810	Pygocentrus nattereri	PREDICTED: ATP-citrate synthase
1775	XP_017340326.1	NCBI.nr	1	1	4.8274	87957.8	Ictalurus punctatus	PREDICTED: von Willebrand factor A domain-containing protein 5A-like isoform X1
1776	XP_022518587.1	NCBI.nr	2	1	14.0297	33951.7	Astyanax mexicanus	uncharacterized protein LOC111189145
1777	XP_022536477.1	NCBI.nr	1	1	5.9911	61982.1	Astyanax mexicanus	ankyrin repeat domain-containing protein 34B
1778	XP_007234722.2	NCBI.nr	11	1	74.4487	50981.7	Astyanax mexicanus	elongation factor 1-alpha 2
1779	XP_022525793.1	NCBI.nr	9	2	47.5842	144137	Astyanax mexicanus	LOW QUALITY PROTEIN: pre-mRNA-splicing factor ATP-dependent RNA helicase PRP16
1780	XP_007240409.2	NCBI.nr	3	1	22.7215	212185	Astyanax mexicanus	ninein-like protein isoform X1
1781	XP_022523678.1	NCBI.nr	5	1	30.8349	83232.7	Astyanax mexicanus	vesicle-fusing ATPase isoform X3
1782	XP_017326527.1	NCBI.nr	1	1	4.4155	50261.5	Ictalurus punctatus	PREDICTED: zinc finger protein 501-like isoform X1
1783	XP_017312921.1	NCBI.nr	15	2	115.313	36388	Ictalurus punctatus	PREDICTED: malate dehydrogenase_ cytoplasmic
1784	XP_022519217.1	NCBI.nr	3	1	21.6578	58670.7	Astyanax mexicanus	NLR family CARD domain-containing protein 3
1785	XP_017561780.1	NCBI.nr	2	2	7.7753	69415.4	Pygocentrus nattereri	PREDICTED: zinc finger protein GLIS1-like isoform X4
1786	ADO29247.1	NCBI.nr	3	1	23.8041	28166.7	Ictalurus punctatus	mitochondrial ATP synthase subunit b
1787	prf||1206380B	NCBI.nr	2	1	10.8349	11700	Unknown	parvalbumin II
1788	AHH42801.1	NCBI.nr	2	2	12.1832	70844.4	Ictalurus punctatus	Very long-chain acyl-CoA synthetase
1789	XP_015459023.2	NCBI.nr	1	1	0	26788.9	Astyanax mexicanus	10 kDa heat shock protein_ mitochondrial
1790	XP_017346639.1	NCBI.nr	10	1	66.4276	61140.8	Ictalurus punctatus	PREDICTED: propionyl-CoA carboxylase beta chain_ mitochondrial
1791	AHH39762.1	NCBI.nr	3	3	13.6662	52186.3	Ictalurus punctatus	ERBB receptor feedback inhibitor 1
1792	XP_017544809.1	NCBI.nr	8	3	34.4508	76565	Pygocentrus nattereri	PREDICTED: cingulin
1793	XP_022524211.1	NCBI.nr	16	3	79.7119	65098.1	Astyanax mexicanus	trichohyalin-like
1794	XP_022519781.1	NCBI.nr	4	2	15.6507	119534	Astyanax mexicanus	LOW QUALITY PROTEIN: NACHT_ LRR and PYD domains-containing protein 12
1795	AAF81097.1	NCBI.nr	12	0	100.202	42355.4	Ictalurus punctatus	alpha actin
1796	AAK95134.1	NCBI.nr	1	0	5.4618	21904.5	Ictalurus punctatus	ribosomal protein L9
1797	AAK95207.1	NCBI.nr	1	0	6.3961	13923.4	Ictalurus punctatus	40S ribosomal protein S25
1798	AAL14612.1	NCBI.nr	2	0	9.9097	57609.8	Ictalurus punctatus	P450 aromatase
1799	AAQ62524.1	NCBI.nr	6	0	45.0642	27944.1	Trachydoras nattereri	elongation factor-1 alpha
1800	AAQ83453.1	NCBI.nr	1	0	5.1591	16581.6	Ictalurus punctatus	immunoglobulin heavy chain variable region
1801	AAY86984.1	NCBI.nr	2	0	9.5348	30500.6	Ictalurus punctatus	mitofusin 1
1802	AAY87972.1	NCBI.nr	4	0	33.6351	4673.18	Prochilodus mariae	calmodulin
1803	ABD77528.1	NCBI.nr	4	0	29.2414	18662.1	Ictalurus punctatus	beta-actin
1804	ABD85523.1	NCBI.nr	3	0	17.2124	8271.3	Ictalurus punctatus	SOCS box-containing WD protein SWiP-1
1805	ABD93353.1	NCBI.nr	1	0	4.7514	36599.8	Ictalurus punctatus	T-cell receptor gamma TS32.17
1806	ABG47481.1	NCBI.nr	1	0	5.1129	35117.6	Lamontichthys stibaros	recombination activating protein 2
1807	ABI51987.1	NCBI.nr	6	0	47.2766	59893.9	Ictalurus punctatus	UDP-glucuronosyltransferase
1808	ABN15120.1	NCBI.nr	1	0	11.2416	41142.6	Cathorops multiradiatus	cytochrome b_ partial (mitochondrion)
1809	ABN79589.1	NCBI.nr	15	0	91.9542	71116.4	Silurus meridionalis	heat shock protein 70 cognate
1810	ACB46728.2	NCBI.nr	14	0	150.895	27543.3	Clarias batrachus	beta-actin
1811	ACM45610.2	NCBI.nr	6	0	47.3542	54915.7	Heteropneustes fossilis	phosphoenolpyruvate carboxykinase
1812	ACR15181.1	NCBI.nr	16	0	96.2369	71066.3	Tachysurus fulvidraco	heat shock cognate protein 70
1813	ADF75180.1	NCBI.nr	2	0	12.6157	18313.9	Trichomycterus mimonha	cytochrome oxidase subunit 1_ partial (mitochondrion)
1814	ADO27744.1	NCBI.nr	1	0	5.855	23315.1	Ictalurus furcatus	proteasome subunit beta type-3
1815	ADO27786.1	NCBI.nr	1	0	5.0664	25030.9	Ictalurus furcatus	ribulose-phosphate 3-epimerase
1816	ADO27812.1	NCBI.nr	1	0	5.6756	7769.29	Ictalurus furcatus	transport sec61 subunit gamma
1817	ADO27908.1	NCBI.nr	14	0	107.467	26840.6	Ictalurus furcatus	triosephosphate isomerase b
1818	ADO28035.1	NCBI.nr	1	0	5.4867	44018.5	Ictalurus furcatus	leukocyte elastase inhibitor
1819	ADO28046.1	NCBI.nr	8	0	72.1591	35951	Ictalurus furcatus	annexin a4
1820	ADO28086.1	NCBI.nr	10	0	54.3146	38934	Ictalurus furcatus	sorbitol dehydrogenase
1821	ADO28098.1	NCBI.nr	1	0	6.5034	36679	Ictalurus furcatus	trans-23-enoyl-CoA reductase
1822	ADO28176.1	NCBI.nr	1	0	4.883	15873	Ictalurus furcatus	mid1-interacting protein 1a
1823	ADO28191.1	NCBI.nr	3	0	19.6537	33588.5	Ictalurus furcatus	inorganic pyrophosphatase
1824	ADO28209.1	NCBI.nr	1	0	5.56	25226.2	Ictalurus furcatus	charged multivesicular body protein 2a
1825	ADO28246.1	NCBI.nr	7	0	42.3424	35409.7	Ictalurus furcatus	mitochondrial electron transfer flavoprotein subunit alpha
1826	ADO28310.1	NCBI.nr	12	0	71.6554	36861	Ictalurus furcatus	glutaredoxin 3
1827	ADO28328.1	NCBI.nr	3	0	15.4708	26980.8	Ictalurus furcatus	3-hydroxybutyrate dehydrogenase type-2
1828	ADO28330.1	NCBI.nr	5	0	47.468	23775.1	Ictalurus furcatus	glutathione S-transferase P
1829	ADO28343.1	NCBI.nr	2	0	15.4257	46688.6	Ictalurus furcatus	adipocyte plasma membrane-associated protein
1830	ADO28352.1	NCBI.nr	3	0	17.3925	12228.2	Ictalurus furcatus	ADP-ribosylation factor 4
1831	ADO28361.1	NCBI.nr	2	0	24.7792	14788.8	Ictalurus furcatus	fatty acid-binding protein heart
1832	ADO28372.1	NCBI.nr	20	0	148.009	50580	Ictalurus furcatus	homogentisate 12-dioxygenase
1833	ADO28420.1	NCBI.nr	2	0	11.799	11766.3	Ictalurus furcatus	peptidyl-prolyl cis-trans isomerase fkbp1b
1834	ADO28639.1	NCBI.nr	3	0	17.343	35408.3	Ictalurus punctatus	cytosolic sulfotransferase 3
1835	ADO28654.1	NCBI.nr	2	0	12.6529	38557.3	Ictalurus punctatus	2-amino-3-carboxymuconate-6-semialdehyde decarboxylase
1836	ADO28856.1	NCBI.nr	3	0	25.4468	46556.4	Ictalurus punctatus	eukaryotic initiation factor 4a-i
1837	ADO29155.1	NCBI.nr	3	0	17.1796	20526.6	Ictalurus punctatus	ADP-ribosylation factor 5
1838	ADO29294.1	NCBI.nr	1	0	4.3219	27151.1	Ictalurus punctatus	rib43a-like with coiled-coils protein 2
1839	ADO29465.1	NCBI.nr	1	0	5.0981	16797.2	Ictalurus punctatus	ubiquitin-conjugating enzyme e2 variant 1
1840	ADO29480.1	NCBI.nr	3	0	23.1474	35889.8	Ictalurus punctatus	aldose reductase
1841	ADX33320.1	NCBI.nr	7	0	44.3886	49356	Ictalurus punctatus	calreticulin
1842	AFP43224.1	NCBI.nr	16	0	90.6941	71544.7	Clarias macrocephalus	heat shock cognate 70-2
1843	AGI03834.2	NCBI.nr	22	0	127.107	71473.7	Clarias batrachus	heat shock cognate 70 kDa protein
1844	AGI03836.1	NCBI.nr	5	0	43.0823	14688.9	Clarias batrachus	glutathione S-transferase
1845	AGI03840.2	NCBI.nr	18	0	108.188	83956	Clarias batrachus	heat shock protein 90-beta
1846	AGO59146.1	NCBI.nr	13	0	77.0375	71414.6	Clarias batrachus	heat shock cognate 71
1847	AGS58241.1	NCBI.nr	5	0	25.8403	29314.1	Clarias batrachus	keratin type II
1848	AHA93076.1	NCBI.nr	3	0	18.5205	58816.6	Ictalurus punctatus	cytochrome P450 CYP3A125
1849	AHA93085.1	NCBI.nr	7	0	45.8652	46325.6	Ictalurus punctatus	cytochrome P450 CYP27A15
1850	AHA93087.1	NCBI.nr	15	0	102.197	61370.2	Ictalurus punctatus	cytochrome P450 CYP27A17
1851	AHH37157.1	NCBI.nr	12	0	61.2706	193178	Ictalurus punctatus	Clathrin heavy chain 1
1852	AHH37246.1	NCBI.nr	3	0	16.3219	76396	Ictalurus punctatus	ATP-binding cassette sub-family D member 3a
1853	AHH37310.1	NCBI.nr	5	0	22.6915	83013.9	Ictalurus punctatus	Conserved oligomeric Golgi complex subunit 2
1854	AHH37339.1	NCBI.nr	2	0	9.1229	96335.4	Ictalurus punctatus	Leucine-rich repeat-containing protein 8D
1855	AHH37402.1	NCBI.nr	4	0	22.7335	89199.7	Ictalurus punctatus	Putative pre-mRNA-splicing factor ATP-dependent RNA helicase DHX15
1856	AHH37428.1	NCBI.nr	1	0	5.4571	65645.9	Ictalurus punctatus	YTH domain family protein 1
1857	AHH37458.1	NCBI.nr	11	0	66.9114	130576	Ictalurus punctatus	Pyruvate carboxylase_ mitochondrial
1858	AHH37577.1	NCBI.nr	2	0	10.3831	54758.1	Ictalurus punctatus	Epoxide hydrolase 1
1859	AHH37696.1	NCBI.nr	1	0	4.9684	22674	Ictalurus punctatus	GTP-binding protein Di-Ras2
1860	AHH37893.1	NCBI.nr	1	0	5.5366	41505	Ictalurus punctatus	Nucleosome assembly protein 1-like 4
1861	AHH38036.1	NCBI.nr	8	0	61.6712	103053	Ictalurus punctatus	Sarcosine dehydrogenase_ mitochondrial
1862	AHH38241.1	NCBI.nr	1	0	10.716	34634	Ictalurus punctatus	Homeobox protein Hox-B1b
1863	AHH38257.1	NCBI.nr	2	0	8.9803	79342.8	Ictalurus punctatus	Ataxin-7-like protein 2
1864	AHH38259.1	NCBI.nr	6	0	32.6908	47066.9	Ictalurus punctatus	Eukaryotic initiation factor 4A-II
1865	AHH38271.1	NCBI.nr	3	0	17.1974	48390.7	Ictalurus punctatus	putative acyl-CoA dehydrogenase 6
1866	AHH38435.1	NCBI.nr	2	0	16.0096	40665.2	Ictalurus punctatus	V-type proton ATPase subunit d 1
1867	AHH38462.1	NCBI.nr	1	0	4.351	48624.4	Ictalurus punctatus	Retinoid-inducible serine carboxypeptidase
1868	AHH38576.1	NCBI.nr	5	0	37.9481	23753.3	Ictalurus punctatus	Ras-related protein Rab-8A
1869	AHH38701.1	NCBI.nr	1	0	10.6324	47507.6	Ictalurus punctatus	Phosphatidylcholine:ceramide cholinephosphotransferase 1
1870	AHH38736.1	NCBI.nr	11	0	60.8992	114412	Ictalurus punctatus	RNA-binding protein 26
1871	AHH38789.1	NCBI.nr	1	0	5.9703	64532.1	Ictalurus punctatus	Polypeptide N-acetylgalactosaminyltransferase 2
1872	AHH38945.1	NCBI.nr	18	0	130.253	57255.8	Ictalurus punctatus	UTP--glucose-1-phosphate uridylyltransferase
1873	AHH38992.1	NCBI.nr	3	0	14.2812	244199	Ictalurus punctatus	Protein sidekick-2
1874	AHH39180.1	NCBI.nr	9	0	66.5102	60108.5	Ictalurus punctatus	Catalase
1875	AHH39272.1	NCBI.nr	7	0	33.8698	34983	Ictalurus punctatus	Aminoacyl tRNA synthase complex-interacting multifunctional protein 1
1876	AHH39330.1	NCBI.nr	1	0	5.1171	26093.1	Ictalurus punctatus	L-xylulose reductase
1877	AHH39377.1	NCBI.nr	1	0	11.295	42746.7	Ictalurus punctatus	Surfeit locus protein 6
1878	AHH39552.1	NCBI.nr	14	0	75.8705	84181.1	Ictalurus punctatus	Heat shock protein HSP 90-alpha 1
1879	AHH39701.1	NCBI.nr	3	0	17.7937	57458	Ictalurus punctatus	Succinyl-CoA:3-ketoacid coenzyme A transferase 1_ mitochondrial
1880	AHH39725.1	NCBI.nr	3	0	15.3649	30117.5	Ictalurus punctatus	Catechol O-methyltransferase
1881	AHH40040.1	NCBI.nr	6	0	33.1552	55999	Ictalurus punctatus	Protein disulfide-isomerase A3
1882	AHH40248.1	NCBI.nr	1	0	5.6481	22739.9	Ictalurus punctatus	Dual specificity protein phosphatase 3
1883	AHH40701.1	NCBI.nr	2	0	9.4251	212953	Ictalurus punctatus	Unconventional myosin-Va
1884	AHH40833.1	NCBI.nr	1	0	5.1933	40062.3	Ictalurus punctatus	Endophilin-A2
1885	AHH42207.1	NCBI.nr	6	0	32.6482	182390	Ictalurus punctatus	Eukaryotic translation initiation factor 4 gamma 1
1886	AHH42382.1	NCBI.nr	9	0	56.2828	50940.1	Ictalurus punctatus	Tubulin beta-3 chain
1887	AHH42530.1	NCBI.nr	4	0	16.7711	124511	Ictalurus punctatus	Disheveled-associated activator of morphogenesis 1
1888	AHH42648.1	NCBI.nr	2	0	11.9631	23168.1	Ictalurus punctatus	Ras-related protein Rab-5C
1889	AHH42804.1	NCBI.nr	18	0	106.829	62607.5	Ictalurus punctatus	Glucose-6-phosphate 1-dehydrogenase
1890	AHH42848.1	NCBI.nr	3	0	13.8745	70560.7	Ictalurus punctatus	Plastin-3
1891	AHH42992.1	NCBI.nr	1	0	4.6985	56096.7	Ictalurus punctatus	Regulator of nonsense transcripts 3B
1892	AHH43047.1	NCBI.nr	2	0	10.7064	104527	Ictalurus punctatus	Alpha-actinin-3
1893	AHH43059.1	NCBI.nr	15	0	103.677	56992.2	Ictalurus punctatus	Keratin_ type II cytoskeletal 8
1894	AHH43061.1	NCBI.nr	1	0	4.563	29586.2	Ictalurus punctatus	Low choriolytic enzyme
1895	AHH43081.1	NCBI.nr	12	0	87.299	56400.1	Ictalurus punctatus	Cytochrome P450 2J2
1896	AHH43101.1	NCBI.nr	11	0	58.7511	29160.8	Ictalurus punctatus	14-3-3 protein epsilon
1897	AHI50458.1	NCBI.nr	1	0	5.2677	118573	Ictalurus punctatus	GREB1-like protein
1898	AHX40364.1	NCBI.nr	1	0	11.1818	23093	Creagrutus ungulus	cardiac muscle myosin heavy chain 6 alpha
1899	AJS13453.1	NCBI.nr	8	0	53.7636	71911.3	Tachysurus fulvidraco	78 kDa glucose-regulated protein
1900	AJW75302.1	NCBI.nr	1	0	12.0564	26169.4	Paracheirodon innesi	cytochrome c oxidase subunit II (mitochondrion)
1901	ALK16249.1	NCBI.nr	15	0	105.484	36182.4	Tachysurus fulvidraco	glyceraldehyde-3-phosphate dehydrogenase
1902	ALK16254.1	NCBI.nr	6	0	44.1804	50883	Tachysurus fulvidraco	tubulin alpha chain
1903	ALX81664.1	NCBI.nr	4	0	41.7588	57109.1	Silurus meridionalis	retinal dehydrogenase 2
1904	AMA22413.1	NCBI.nr	12	0	65.0058	61292.8	Clarias batrachus	mitochondrial 60 kDa heat shock protein
1905	ANA08566.1	NCBI.nr	1	0	4.5092	36869.4	Semaprochilodus kneri	cytochrome b_ partial (mitochondrion)
1906	ANA95812.1	NCBI.nr	16	0	92.4457	70393.8	Tachysurus fulvidraco	heat shock protein 5
1907	ANA95815.1	NCBI.nr	1	0	9.6328	19539.3	Tachysurus fulvidraco	heat shock protein beta-2
1908	ANA95818.1	NCBI.nr	1	0	5.1573	41716.2	Tachysurus fulvidraco	hsp90 co-chaperone Cdc37
1909	AND95088.1	NCBI.nr	1	0	11.7442	33736.7	Kronichthys lacerta	cytochrome b_ partial (mitochondrion)
1910	AOZ16086.1	NCBI.nr	1	0	8.4966	35728.3	Brachyhypopomus palenque	recombination activating protein 2
1911	APF47228.1	NCBI.nr	17	0	101.236	71171.4	Tachysurus ussuriensis	heat shock protein 70
1912	BAQ00458.1	NCBI.nr	14	0	75.1393	84220.1	Clarias batrachus	heat shock protein HSP 90-alpha 1
1913	BAS29668.1	NCBI.nr	11	0	63.9643	35939.1	Heteropneustes fossilis	glyceraldehyde 3-phosphate dehydrogenase
1914	CDL89854.1	NCBI.nr	1	0	6.0368	42542.4	Lophiobagrus cyclurus	Cytochrome b (mitochondrion)
1915	NP_001187032.1	NCBI.nr	5	0	31.5393	11661.1	Ictalurus punctatus	ribosomal protein P2
1916	NP_001187698.1	NCBI.nr	8	0	45.3707	35480	Ictalurus punctatus	electron transfer flavoprotein subunit alpha_ mitochondrial
1917	NP_001188127.1	NCBI.nr	8	0	57.9503	26149.9	Ictalurus punctatus	thioredoxin-dependent peroxide reductase_ mitochondrial
1918	XP_007227845.2	NCBI.nr	3	0	17.5691	32663.3	Astyanax mexicanus	eukaryotic translation initiation factor 4 gamma 1
1919	XP_007227874.1	NCBI.nr	2	0	20.5344	14321.9	Astyanax mexicanus	mitochondrial pyruvate carrier 2
1920	XP_007228133.1	NCBI.nr	3	0	16.6637	16141.3	Astyanax mexicanus	pleckstrin homology-like domain family A member 2
1921	XP_007228249.2	NCBI.nr	1	0	4.3432	62310.1	Astyanax mexicanus	glucose-6-phosphate isomerase
1922	XP_007228315.1	NCBI.nr	2	0	15.3279	58178.7	Astyanax mexicanus	carbonic anhydrase 12 isoform X1
1923	XP_007228487.1	NCBI.nr	1	0	5.2215	70514.8	Astyanax mexicanus	plastin-3 isoform X1
1924	XP_007228748.2	NCBI.nr	1	0	3.733	26523.3	Astyanax mexicanus	gem-associated protein 8 isoform X1
1925	XP_007229046.2	NCBI.nr	2	0	10.265	115793	Astyanax mexicanus	potassium voltage-gated channel subfamily H member 5
1926	XP_007229698.1	NCBI.nr	1	0	4.4623	25909.3	Astyanax mexicanus	metalloproteinase inhibitor 4
1927	XP_007229952.1	NCBI.nr	2	0	11.5031	36110.4	Astyanax mexicanus	heterogeneous nuclear ribonucleoprotein A/B-like isoform X2
1928	XP_007230605.1	NCBI.nr	3	0	22.2406	27194.4	Astyanax mexicanus	triosephosphate isomerase A
1929	XP_007230736.1	NCBI.nr	17	0	108.374	36434	Astyanax mexicanus	L-lactate dehydrogenase B chain
1930	XP_007230794.2	NCBI.nr	13	0	77.769	84675.6	Astyanax mexicanus	heat shock protein HSP 90-alpha
1931	XP_007230882.1	NCBI.nr	2	0	8.7752	75638.1	Astyanax mexicanus	endoplasmic reticulum mannosyl-oligosaccharide 1_2-alpha-mannosidase isoform X1
1932	XP_007230976.2	NCBI.nr	1	0	4.5949	28243	Astyanax mexicanus	protein RD3
1933	XP_007231094.1	NCBI.nr	14	0	75.6199	193251	Astyanax mexicanus	clathrin heavy chain 1 isoform X4
1934	XP_007231555.1	NCBI.nr	16	0	97.3656	50245.3	Astyanax mexicanus	tubulin beta-1 chain
1935	XP_007231760.2	NCBI.nr	2	0	11.5431	33942.6	Astyanax mexicanus	protein NipSnap homolog 2
1936	XP_007232904.2	NCBI.nr	1	0	4.6275	47314.8	Astyanax mexicanus	ena/VASP-like protein
1937	XP_007233467.1	NCBI.nr	5	0	36.4724	65220	Astyanax mexicanus	protein NDNF
1938	XP_007233959.2	NCBI.nr	1	0	5.1616	38451.8	Astyanax mexicanus	dual specificity testis-specific protein kinase 1-like isoform X1
1939	XP_007234345.1	NCBI.nr	1	0	4.5694	18097.3	Astyanax mexicanus	protein SYS1 homolog
1940	XP_007234741.2	NCBI.nr	3	0	19.0745	39838.4	Astyanax mexicanus	LOW QUALITY PROTEIN: cytoplasmic dynein 2 light intermediate chain 1
1941	XP_007234856.2	NCBI.nr	5	0	23.1654	100272	Astyanax mexicanus	nexilin isoform X2
1942	XP_007234898.2	NCBI.nr	1	0	5.3193	45226.1	Astyanax mexicanus	uncharacterized protein LOC103023016 isoform X1
1943	XP_007235046.3	NCBI.nr	2	0	10.4622	32365.4	Astyanax mexicanus	ATP synthase subunit gamma_ mitochondrial isoform X3
1944	XP_007235111.1	NCBI.nr	2	0	12.0396	20845.4	Astyanax mexicanus	60S ribosomal protein L18a
1945	XP_007235298.1	NCBI.nr	2	0	18.7832	32993.7	Astyanax mexicanus	homeobox protein Nkx-2.6
1946	XP_007235803.2	NCBI.nr	10	0	70.0221	50838	Astyanax mexicanus	tubulin alpha chain
1947	XP_007235952.2	NCBI.nr	1	0	5.7371	36129.7	Astyanax mexicanus	sulfotransferase 1 family member D1-like isoform X2
1948	XP_007237467.2	NCBI.nr	1	0	4.7113	75610.7	Astyanax mexicanus	growth arrest-specific protein 6
1949	XP_007237878.1	NCBI.nr	1	0	5.288	14529.9	Astyanax mexicanus	vesicle-associated membrane protein 8 isoform X1
1950	XP_007238065.2	NCBI.nr	3	0	14.1868	110144	Astyanax mexicanus	glutamyl aminopeptidase
1951	XP_007238410.2	NCBI.nr	2	0	8.8779	58220.7	Astyanax mexicanus	keratin_ type I cytoskeletal 14
1952	XP_007238991.1	NCBI.nr	25	0	216.052	42331.2	Astyanax mexicanus	actin_ alpha cardiac
1953	XP_007239146.1	NCBI.nr	1	0	5.1295	39828.7	Astyanax mexicanus	arrestin-C
1954	XP_007239656.1	NCBI.nr	2	0	9.0211	40489.8	Astyanax mexicanus	dual specificity protein phosphatase 4
1955	XP_007239704.2	NCBI.nr	15	0	77.2648	69965.2	Astyanax mexicanus	pyruvate kinase PKM isoform X1
1956	XP_007239705.2	NCBI.nr	16	0	81.364	69799.1	Astyanax mexicanus	pyruvate kinase PKM isoform X2
1957	XP_007240136.1	NCBI.nr	3	0	25.0172	25138.3	Astyanax mexicanus	ras-related protein Rab-3B
1958	XP_007240266.2	NCBI.nr	2	0	4.1959	78830.5	Astyanax mexicanus	thimet oligopeptidase
1959	XP_007240755.3	NCBI.nr	1	0	4.8679	25101	Astyanax mexicanus	LOW QUALITY PROTEIN: homeobox protein MSX-1
1960	XP_007241601.2	NCBI.nr	5	0	28.9051	53311	Astyanax mexicanus	tubulin beta-1 chain
1961	XP_007241787.3	NCBI.nr	1	0	4.1952	51113.6	Astyanax mexicanus	LOW QUALITY PROTEIN: uncharacterized protein LOC103021483
1962	XP_007241815.2	NCBI.nr	1	0	5.6831	23502.6	Astyanax mexicanus	recoverin
1963	XP_007242238.2	NCBI.nr	3	0	15.0558	100110	Astyanax mexicanus	GATOR complex protein MIOS isoform X2
1964	XP_007242808.1	NCBI.nr	1	0	4.6887	55136.8	Astyanax mexicanus	fibrinogen beta chain
1965	XP_007244151.1	NCBI.nr	4	0	22.3596	20513.6	Astyanax mexicanus	ADP-ribosylation factor 4
1966	XP_007244209.2	NCBI.nr	4	0	18.5949	46301.9	Astyanax mexicanus	lupus La protein
1967	XP_007244234.2	NCBI.nr	1	0	4.6508	30903.7	Astyanax mexicanus	protein FAM210B
1968	XP_007244314.1	NCBI.nr	4	0	30.1096	34827.9	Astyanax mexicanus	very-long-chain 3-oxoacyl-CoA reductase
1969	XP_007244661.1	NCBI.nr	1	0	7.2372	23849.5	Astyanax mexicanus	60S ribosomal protein L13a
1970	XP_007244988.1	NCBI.nr	5	0	24.4768	60120.7	Astyanax mexicanus	sorting nexin-1
1971	XP_007245056.2	NCBI.nr	2	0	9.9667	112089	Astyanax mexicanus	round spermatid basic protein 1-like protein
1972	XP_007245076.2	NCBI.nr	1	0	11.5422	66839.9	Astyanax mexicanus	inosine-5'-monophosphate dehydrogenase 1b isoform X1
1973	XP_007245192.2	NCBI.nr	1	0	5.2924	21145.4	Astyanax mexicanus	biogenesis of lysosome-related organelles complex 1 subunit 3
1974	XP_007245194.1	NCBI.nr	3	0	24.1109	25259.1	Astyanax mexicanus	ras-related protein Rab-3A
1975	XP_007245569.2	NCBI.nr	1	0	4.6226	48013.7	Astyanax mexicanus	tryptophan 2_3-dioxygenase A
1976	XP_007245773.1	NCBI.nr	14	0	106.861	50413	Astyanax mexicanus	elongation factor 1-alpha
1977	XP_007246111.2	NCBI.nr	1	0	5.4129	49507.1	Astyanax mexicanus	tRNA pseudouridine synthase A_ mitochondrial
1978	XP_007246340.2	NCBI.nr	3	0	14.26	104047	Astyanax mexicanus	sterile alpha motif domain-containing protein 11 isoform X1
1979	XP_007246563.2	NCBI.nr	11	0	79.7919	32807.9	Astyanax mexicanus	tropomyosin alpha-1 chain isoform X6
1980	XP_007246568.1	NCBI.nr	14	0	96.4726	28676.2	Astyanax mexicanus	tropomyosin alpha-1 chain isoform X10
1981	XP_007246571.1	NCBI.nr	17	0	105.366	28405.9	Astyanax mexicanus	tropomyosin alpha-1 chain isoform X13
1982	XP_007246661.1	NCBI.nr	2	0	13.1716	16004.2	Astyanax mexicanus	cytochrome c oxidase subunit 5A_ mitochondrial
1983	XP_007247114.2	NCBI.nr	1	0	3.5627	55456.1	Astyanax mexicanus	wiskott-Aldrich syndrome protein family member 3
1984	XP_007247427.1	NCBI.nr	2	0	9.8148	46751.7	Astyanax mexicanus	adipocyte plasma membrane-associated protein
1985	XP_007247510.1	NCBI.nr	18	0	108.215	50229.3	Astyanax mexicanus	tubulin beta-4B chain
1986	XP_007247730.2	NCBI.nr	25	0	113.407	174090	Astyanax mexicanus	eukaryotic translation initiation factor 4 gamma 1 isoform X6
1987	XP_007247773.2	NCBI.nr	3	0	13.9534	41958.6	Astyanax mexicanus	twinfilin-2
1988	XP_007247809.2	NCBI.nr	1	0	5.4185	29814.5	Astyanax mexicanus	ras association domain-containing protein 5 isoform X3
1989	XP_007248711.2	NCBI.nr	1	0	4.8955	47179.5	Astyanax mexicanus	flotillin-2
1990	XP_007248751.2	NCBI.nr	3	0	13.1935	129772	Astyanax mexicanus	LOW QUALITY PROTEIN: serine/threonine-protein kinase TAO2
1991	XP_007249593.2	NCBI.nr	1	0	4.4213	37034.9	Astyanax mexicanus	ras association domain-containing protein 4
1992	XP_007249749.2	NCBI.nr	2	0	11.2701	54587.4	Astyanax mexicanus	protein disulfide-isomerase A3
1993	XP_007249994.2	NCBI.nr	11	0	55.651	224925	Astyanax mexicanus	myosin-7 isoform X1
1994	XP_007250727.2	NCBI.nr	3	0	14.6631	34155.8	Astyanax mexicanus	coatomer subunit epsilon
1995	XP_007250949.1	NCBI.nr	11	0	78.0111	26758.5	Astyanax mexicanus	triosephosphate isomerase
1996	XP_007251120.2	NCBI.nr	8	0	39.6632	162985	Astyanax mexicanus	splicing factor_ arginine/serine-rich 19 isoform X1
1997	XP_007251761.2	NCBI.nr	4	0	25.1701	27870.5	Astyanax mexicanus	ras-related protein Rab-33B
1998	XP_007251852.2	NCBI.nr	2	0	15.203	42205.5	Astyanax mexicanus	smad nuclear-interacting protein 1
[truncated: 486 more rows]

## Sheet: Suppl. Table 2
Supplementary Table S2. Functional classification of the identified proteins in striped catfish liver related to immune system process, antioxidant and response to stress. The functional classification was performed accroding to the biological process of protein ontology (GO) system.
No	Function	GO ID	RichFactor	Protein number	Raw P-value	False discovery rate
1	Activation of immune response	GO:0002253	0.0323102	20	9.2e-05	0.0035
2	Antigen processing and presentation	GO:0019882	0.0841121	18	4.2e-10	6.78e-08
3	Immune effector process	GO:0002252	0.0503731	54	9.92e-19	6.82e-16
4	Immune response	GO:0006955	0.0388615	71	1.03e-18	6.82e-16
5	Immune system development	GO:0002520	0.0471698	30	4.84e-10	7.58e-08
6	Leukocyte activation	GO:0045321	0.0631929	57	2.77e-24	3.37e-21
7	Leukocyte migration	GO:0050900	0.0352304	13	0.000733	0.0206
8	Myeloid cell homeostasis	GO:0002262	0.0943396	10	1.34e-06	8.95e-05
9	Negative regulation of immune system process	GO:0002683	0.0227273	10	0.00725	0.519
10	Positive regulation of immune system process	GO:0002684	0.0327434	37	5.71e-08	5.47e-06
11	Regulation of immune system process	GO:0002682	0.0319214	52	1.62e-10	2.95e-08
12	Innate immune response	GO:0045087	0.0345745	26	2.46e-06	0.000152
13	Response to oxidative stress	GO:0006979	0.0732984	28	1.11e-13	2.88e-11
14	Inflammatory response	GO:0006954	0.028866	14	0.00286	0.0606
15	Defense response to other organism	GO:0098542	0.0287908	15	0.0021	0.0476
16	Oxidation-reduction process	GO:0055114	0.10625	102	1.49e-65	2.36e-61
17	Apoptotic process	GO:0006915	0.0441014	40	3.3e-12	7.56e-10

## Sheet: Suppl. Table 3
Supplementary Table S3. Significantly differentially produced proteins between extract-based diets compared to control diet. The differentially produced proteins are considered to be statistically significant difference using the criteria with ∣fold change∣ > 1.2 and Significance A < 0.05 (Student’s t test).
Response to stimulus
Accession	Protein name	Symbol name	Peptide count	Unique peptides	Pg0.08	Pg0.5	Pa0.08	Pa0.5	Mix0.08	Mix0.5	Mass
XP_007241257.2	adenosylhomocysteinase	AHCY	28	8	-2.88484	-2.0237		-2.18907			48.5107
XP_022526768.1	S-adenosylhomocysteine hydrolase	AHCYL1	10	3	1.24904					1.58306	62.3455
XP_017316091.1	allograft inflammatory factor 1	AIF1	3	3		-1.27284					17.0016
XP_017538748.1	A-kinase anchor protein 8	AKAP8	3	1	-34.8964			-90.4051	-32.6282	-293.835	88.3748
XP_017308295.1	apolipoprotein A-II	APOA2	3	2	-1.24208	-1.47139	-1.4963	-1.43742			14.9894
XP_022527339.1	apolipoprotein L3	APOL3	3	1			-2.60157		1.389	1.33986	58.1298
XP_017348511.1	complement component C6 isoform X2	C6	4	4	-1.31313		-1.28728				130.564
XP_007259170.2	calcium-binding and coiled-coil domain-containing protein 2	CALCOCO2	5	3	-1.4122	-1.27252	-1.31233	-1.29622	-1.34162		66.0987
XP_007243985.2	caspase recruitment domain-containing protein 9 isoform X2	CARD9	9	4	-1.30423	-1.3423				1.31668	67.1642
XP_017570475.1	catalase	CAT	21	9	-1.24991	-1.41105				1.30193	60.2487
XP_022542331.1	scavenger receptor cysteine-rich type 1 protein M130	CD163	6	2				1.72143			151.698
XP_017571216.1	C-type lectin domain family 4 member K	CD207	3	2					-1.48918	-3.48905	50.4156
XP_017543651.1	T-cell differentiation antigen CD6-like_ partial	CD6	1	1		-1.33257	-1.40361		1.29854		17.003
XP_007232286.2	collagen alpha-1(I) chain	COL1A1	2	1	-1.88518			1.63014		-5.23273	138.113
AHH38835.1	Macrophage colony-stimulating factor 1 receptor	CSF1R	2	1	-1.78098		-1.99083			3.77095	110.584
XP_007258757.2	cytochrome P450 1B1	CYP1B1	4	1			-1.78988		1.42795	1.89913	60.0527
XP_022526555.1	differentially expressed in FDCP 6 homolog	DEF6	1	1	-1.73509		-3.64082			1.5873	72.2336
XP_022523742.1	dynamin-2 isoform X5	DNM2	6	5	1.45666	-1.28186					96.0368
XP_017332106.1	bifunctional glutamate/proline--tRNA ligase	EPRS	8	4			-1.81739				180.191
XP_007234832.1	fatty acid-binding protein_ liver	FABP1	3	1	1.40754	1.39511		1.47543	1.32526	2.15246	14.1504
XP_017538835.1	glucose-6-phosphate 1-dehydrogenase isoform X3	G6PD	22	2		-3.24949					59.2244
ADO28652.1	glyceraldehyde-3-phosphate dehydrogenase	GAPDH	13	1		2.9271		146.973	66.4667	119.661	36.0652
XP_015462663.1	glutathione peroxidase 1	GPX1	2	1				3.80466		-8.69534	21.725
XP_017568111.1	glutathione peroxidase 2	GPX2	6	2				1.92808		-2.53544	21.6569
XP_007253688.1	glutathione S-transferase P	GSTP1	15	8	-2.57549						23.7882
ADO29166.1	hemoglobin subunit alpha	HBA1	2	2	-1.69453	-1.9731	-2.53235	-1.99897	-1.91119	-2.11084	15.8092
AEU59984.1	hemoglobin-beta_ partial	HBB	7	2	1.87481			1.66334	1.36835	1.61115	11.5821
XP_022523752.1	histone deacetylase 5 isoform X1	HDAC5	4	3		-1.84636				-5.4078	124.675
XP_017541444.1	integrin alpha-X	ITGAX	4	3	1.61752	-1.63898		-1.40138		-1.69561	30.6417
XP_017540241.1	tyrosine-protein kinase JAK2	JAK2	4	1						16.6722	131.207
ADO29293.1	l-lactate dehydrogenase a chain	LDHA	3	1	1.81561	2.01818		1.94871		-2.58277	31.6796
XP_017350897.1	tyrosine-protein kinase Lyn	LYN	3	2	-1.29392		-1.99317	-1.36536			57.5827
XP_017345731.1	microtubule-associated protein tau	MAPT	2	1	2.358	-1.32939		1.88911		1.33934	87.9778
XP_017541352.1	maternal embryonic leucine zipper kinase	MELK	5	3	-1.58465	-1.4659	-2.43391			1.49268	69.9878
XP_017550233.1	matrix metalloproteinase-20	MMP20	1	1	-3.28739					-144.94	51.8833
XP_022530557.1	interferon-induced GTP-binding protein Mx1	MX1	4	4			-1.42125				74.0965
XP_017327651.1	NADH dehydrogenase [ubiquinone] iron-sulfur protein 2_ mitochondrial	NDUFS2	1	1				1.226		1.51909	53.1761
XP_017540594.1	NACHT_ LRR and PYD domains-containing protein 3	NLRP3	6	3	-1.65602		1.43318	-1.46589		1.99463	129.325
XP_007239930.2	ubiquitin thioesterase otulin isoform X1	OTULIN	2	2					1.95191	2.8634	58.6172
XP_017575318.1	oxidation resistance protein 1 isoform X2	OXR1	8	7	-1.27074	-1.59826		-1.80573	-1.7457	-1.41054	92.7664
XP_017581275.1	poly [ADP-ribose] polymerase 14	PARP14	16	9			-1.24048			1.38478	223.495
XP_017550570.1	poly [ADP-ribose] polymerase 9	PARP9	3	1						1.46259	94.2218
XP_022526361.1	polyglutamine-binding protein 1	PQBP1	17	5						1.26426	29.505
XP_022530304.1	peroxiredoxin-1	PRDX1	7	3	-1.22834	-1.62494	-2.06199	-1.6729	-1.24252		22.0531
ADO27790.1	mitochondrial thioredoxin-dependent peroxide reductase	PRDX3	6	1				1.28435		-1.75428	26.1318
XP_022517738.1	peroxiredoxin-6	PRDX6	2	1	1.50925	1.583		1.87006		-5.93658	25.2599
XP_017336979.1	receptor-type tyrosine-protein phosphatase-like N	PTPRN	6	2			1.48657				103.92
XP_022534704.1	ras-related protein Rab-12	RAB12	4	1	2.43784						27.8088
XP_007254054.1	ras-related protein Rab-14	RAB14	8	5	-1.54591	-1.38256	-1.47981	-1.47353			24.1521
XP_015460363.2	ras-related protein Rab-1A	RAB1A	11	1	2.65562						22.5405
AHH37430.1	Ras-related protein Rab-43	RAB43	3	1	1.95639			1.55861	1.30753	1.5523	23.4535
AAY79090.1	recombination activating gene 2_ partial	RAG2	3	2					-4.43701		46.8596
XP_007227949.2	calcipressin-1 isoform X1	RCAN1	1	1	1.80749		-1.82431		1.24063	1.35047	24.094
sp|Q90YS2.1|RS3_ICTPU	Full=40S ribosomal protein S3	RPS3	11	2	1.42951			1.48206	1.37029	1.52134	27.0607
XP_017540751.1	reticulon-4	RTN4	4	3	1.56973						102.44
XP_007229548.2	transcription factor Sp1	SP1	4	3	-1.28553	-1.36466	-1.21925	-1.30615	-1.21129	1.20075	67.715
XP_022538459.1	SRSF protein kinase 1	SRPK1	2	1	-1.32835	-1.70686		-1.50756	-1.39359		74.8805
AHH37914.1	Serine/threonine-protein kinase 25	STK25	1	1		-1.39584		1.25767			48.3978
XP_022527934.1	tropomyosin alpha-1 chain isoform X14	TPM1	24	4				1.56789		-1.30579	28.461
XP_017311371.1	E3 ubiquitin-protein ligase TRIM11	TRIM11	2	2	-1.22663	-1.48634	-1.76053				33.3323
XP_017315079.1	E3 ubiquitin/ISG15 ligase TRIM25	TRIM25	3	2		-1.38439				15.6144	66.6722
XP_022524309.1	tripartite motif-containing protein 35	TRIM35	4	3				-4.26224			36.8724
AHH39970.1	Tubulin beta chain	TUBB	12	1	17.9059	12.4819		20.7342		10.8296	50.1272
Oxidation-reduction process
Accession	Protein name	Symbol name	Peptide count	Unique peptides	Pg0.08	Pg0.5	Pa0.08	Pa0.5	Mix0.08	Mix0.5	Mass
XP_007250448.2	ATP-binding cassette sub-family D member 3 isoform X2	ABCD3	4	2				-1.75309	-1.66496	-1.98061	75.7118
XP_022519266.1	acyl-CoA dehydrogenase family member 11	ACAD11	4	2	-1.39599	-1.26984				1.23701	69.2016
AHH41666.1	Long-chain specific acyl-CoA dehydrogenase_ mitochondrial	ACADL	4	2				1.33683			49.4315
XP_007255249.2	cytoplasmic aconitate hydratase	ACO1	11	3	-1.46859	-2.07787	-1.88837	-1.87807	1.36516		99.3704
XP_017337623.1	peroxisomal acyl-coenzyme A oxidase 1 isoform X2	ACOX1	16	7	-1.19844						74.68
XP_017327584.1	peroxisomal acyl-coenzyme A oxidase 3	ACOX3	3	3						-2.15063	78.9097
AHH41978.1	Acetyl-coenzyme A synthetase_ cytoplasmic	ACSS2	3	1			-1.87371			1.81749	77.5302
XP_017319787.1	alcohol dehydrogenase 1	ADH1	18	8	-1.90517			-1.79712			41.3254
XP_017545967.1	alcohol dehydrogenase 1	ADH2	17	4		-1.40237	-1.2657				41.3345
XP_017548877.1	alcohol dehydrogenase class-3	ADH5	2	1	-1.60124		2.04265			-1.30473	41.8378
XP_017565116.1	retinal dehydrogenase 1	ALDH1A1	10	3				-1.94564	-2.67176	-1.93718	57.6168
XP_022525246.1	aldehyde dehydrogenase family 1 member A3	ALDH1A3	21	7	-1.48782		-1.31167	-1.60094	-1.43581	-1.32369	56.4996
XP_017553385.1	cytosolic 10-formyltetrahydrofolate dehydrogenase	ALDH1L1	61	9					1.2995	1.68802	100.006
XP_017554389.1	mitochondrial 10-formyltetrahydrofolate dehydrogenase	ALDH1L2	30	7	-1.48114	-1.34871		-1.64372	-1.34742	0	102.04
XP_017307563.1	aldehyde dehydrogenase_ mitochondrial	ALDH2	31	16	-1.61104	-1.60725	-1.27393	-1.91133	-1.54967	-1.38252	57.4004
XP_022531853.1	fatty aldehyde dehydrogenase	ALDH3A2	7	4	-1.69727			-1.5628			55.1368
XP_017569879.1	succinate-semialdehyde dehydrogenase_ mitochondrial	ALDH5A1	3	3	1.38905		-1.66716			1.38871	55.7639
XP_007252494.1	alpha-aminoadipic semialdehyde dehydrogenase	ALDH7A1	9	6	-2.03806	-1.94234		-2.11152	-1.43724	-1.42344	59.2836
XP_022519360.1	aldehyde dehydrogenase family 8 member A1	ALDH8A1	10	4	-1.491	-1.57153		-1.40448			53.7061
XP_007250712.2	4-trimethylaminobutyraldehyde dehydrogenase	ALDH9A1	20	9			-1.90856			1.23659	56.9664
XP_017330021.1	fructose-bisphosphate aldolase B	ALDOB	17	8				-2.41109			39.9723
XP_017351691.1	apolipoprotein A-I-1	APOA1	9	5		-1.58331		-1.82922		-1.64416	29.8752
XP_017308295.1	apolipoprotein A-II	APOA2	3	2	-1.24208	-1.47139	-1.4963	-1.43742			14.9894
XP_007228437.2	androgen receptor	AR	2	2						2.39174	65.7137
XP_022521984.1	serine/threonine-protein kinase A-Raf isoform X1	ARAF	4	4		-1.30558	-1.86516	-1.28063			69.8677
XP_017313657.1	ADP-ribosylation factor-like protein 11	ARL11	3	2	-1.60917	-1.69755		-1.43705		1.27704	17.9257
XP_017345248.1	methylglutaconyl-CoA hydratase_ mitochondrial isoform X1	AUH	3	1	1.28231						34.5118
XP_017316113.1	beta-beta-carotene 9'_10'-oxygenase isoform X2	BCO2	13	9	-1.44407	-1.45278	-1.63954	-1.68974	-1.51866	-1.3606	54.3495
XP_017336422.1	D-beta-hydroxybutyrate dehydrogenase_ mitochondrial	BDH1	5	2			-1.33908	-2.98331		-4.70648	40.692
ABD77524.1	calmodulin 1_ partial	CALM1	5	1	-1.48784	-1.55565	-2.06787		1.48199		12.2865
XP_017570475.1	catalase	CAT	21	9	-1.24991	-1.41105		-1.15216		1.30193	60.2487
YP_009477663.1	cytochrome c oxidase subunit II (mitochondrion)	MT-CO2	3	1				1.43952		-3.70842	26.2456
XP_022535644.1	cytochrome c oxidase subunit 5A_ mitochondrial	COX5A	3	1			-1.63989		1.54293	1.60835	15.5769
ADO28197.1	mitochondrial cytochrome c oxidase subunit 5b	COX5B	2	2	-4.29895					-7.10377	13.8849
XP_017350959.1	quinone oxidoreductase	CRYZ	3	2	1.15651					-1.25901	34.6307
XP_017549690.1	citrate synthase_ mitochondrial	CS	9	2	1.50524			1.4307		1.43299	52.0366
XP_022537287.1	chitin synthase 2-like_ partial	CS-2	4	3		-1.36264	-2.25027	-1.31296			71.9075
AHH38835.1	Macrophage colony-stimulating factor 1 receptor	CSF1R	2	1	-1.78098		-1.99083			3.77095	110.584
XP_017308724.1	cystatin-B	CSTB	3	3						1.30953	11.9916
XP_017335704.1	cytochrome b5	CYB5A	6	2			-1.83671			-3.21183	15.6816
XP_017572674.1	cytochrome P450 1A1	CYP1A1	7	1					1.30991	4.47542	60.0059
XP_007258757.2	cytochrome P450 1B1	CYP1B1	4	1			-1.78988		1.42795	1.89913	60.0527
XP_017325368.1	sterol 26-hydroxylase_ mitochondrial	CYP27A1	27	7		-1.56957					60.6285
XP_017311267.1	cytochrome P450 2J2	CYP2J2	13	1	-1.37715	-1.74082		-1.31476		1.22243	56.5612
XP_017545504.1	7-alpha-hydroxycholest-4-en-3-one 12-alpha-hydroxylase-like_ partial	CYP8B1	3	1	-1.90559	-1.32805	-1.73809	-1.69966			30.163
XP_017332981.1	2_4-dienoyl-CoA reductase_ mitochondrial	DECR1	9	5				-2.3601	-1.74381	-1.91599	35.9363
XP_022529858.1	2_4-dienoyl-CoA reductase_ mitochondrial isoform X2	DECR2	16	12		-1.48452	-1.63359	-1.72383	-1.43547	-1.36932	35.5928
XP_007246606.1	dihydrolipoyl dehydrogenase_ mitochondrial	DLD	2	2	-2.32886	-1.36855	-1.4237	-1.57838	-1.35783	-1.67029	54.4074
XP_007252838.1	dimethylglycine dehydrogenase_ mitochondrial	DMGDH	4	1		1.62371		1.72783		-54.3701	97.6706
AHH41840.1	Dihydropyrimidine dehydrogenase [NADP(+)]	DPYD	8	4	-1.25954			-1.32276			114.261
XP_007234192.2	beta-enolase	ENO3	17	3			-1.44421	1.65462		4.53886	47.8554
AHH37405.1	Fumarate hydratase_ mitochondrial	FH	4	3	-1.30527	-1.30791		-1.23582		1.20177	54.962
XP_017544216.1	dimethylaniline monooxygenase [N-oxide-forming] 5	FMO5	6	2		-1.32055	-1.42294				64.3002
ADE09343.1	ferritin heavy chain subunit	FTH1	2	2		-1.52082		-1.75163	-1.29853	-1.55453	20.9594
XP_017538835.1	glucose-6-phosphate 1-dehydrogenase isoform X3	G6PD	22	2		-3.24949					59.2244
ADO28652.1	glyceraldehyde-3-phosphate dehydrogenase	GAPDH	13	1		2.9271		146.973	66.4667	119.661	36.0652
XP_022526053.1	glutamate dehydrogenase_ mitochondrial	Gdh	35	6	-1.54486	-1.77882	-1.5901	-1.73642	-1.69587	-1.34846	60.3146
XP_017339852.1	glutaredoxin-3	GLRX3	12	1		15.0372					36.8119
XP_007258824.1	glutamate dehydrogenase 1_ mitochondrial	GLUD1	14	2		1.96811					60.2065
AOZ15935.1	guanine nucleotide-binding protein G(s) subunit alpha	GNAS	2	2	1.28194		-1.38895			1.41055	44.9518
XP_017331952.1	glycine N-methyltransferase	GNMT	14	6	-1.3643	-1.51935				-3.27002	33.4609
XP_022535621.1	glucose-6-phosphate isomerase	GPI	12	7	-1.51794	-1.28361	-1.3469		-1.2886		62.3895
XP_015462663.1	glutathione peroxidase 1	GPX1	2	1				3.80466		-8.69534	21.725
XP_017568111.1	glutathione peroxidase 2	GPX2	6	2				1.92808		-2.53544	21.6569
XP_022522279.1	glyoxylate reductase/hydroxypyruvate reductase	GRHPR	5	4	-2.34921						42.7945
XP_007260524.2	trifunctional enzyme subunit beta_ mitochondrial	HADHB	15	7	-1.6436	-1.58744	-1.40001	-1.74434	-1.57992	-1.32318	50.6344
XP_017347243.1	cytochrome c-type heme lyase	HCCS	3	2	-2.25751			-1.55704	-1.59179	2.26956	31.4503
NP_001187808.1	homogentisate 1_2-dioxygenase	HGD	23	3	-3.06027						50.541
XP_022521482.1	4-hydroxyphenylpyruvate dioxygenase	HPD	32	12	-2.12113				-2.17823		45.3528
XP_022540268.1	15-hydroxyprostaglandin dehydrogenase [NAD(+)]	HPGD	7	3						1.55783	28.7969
XP_017323241.1	peroxisomal multifunctional enzyme type 2	HSD17B4	14	1	-1.3606		-2.4965			5.5949	80.2496
XP_017547585.1	lysine-specific demethylase 2A isoform X1	KDM2A	3	1					2.40644		148.639
ADO29293.1	l-lactate dehydrogenase a chain	LDHA	3	1	1.81561	2.01818		1.94871		-2.58277	31.6796
XP_017349441.1	L-lactate dehydrogenase B chain	LDHB	18	4	-2.8697		-2.47425			2.84427	36.5932
XP_007259481.1	malate dehydrogenase_ mitochondrial	MDH1	20	6		-1.23611		1.15935			35.9094
XP_022534916.1	NADP-dependent malic enzyme	ME1	10	1	-2.12301		-2.01352		1.32733	1.79056	66.6324
ALQ93567.1	cytochrome b_ partial (mitochondrion)	MT-CYB	1	1			3.78195		-8.99178	-12.8567	38.838
XP_022528294.1	C-1-tetrahydrofolate synthase_ cytoplasmic	MTHFD1	25	5		-1.59244			-1.53542		101.414
ADO27847.1	mitochondrial NADH dehydrogenase 1 beta subcomplex subunit 5	NDUFB5	3	2						2.70512	21.4358
XP_017327651.1	NADH dehydrogenase [ubiquinone] iron-sulfur protein 2_ mitochondrial	NDUFS2	1	1				1.226		1.51909	53.1761
XP_017575318.1	oxidation resistance protein 1 isoform X2	OXR1	8	7	-1.27074	-1.59826		-1.80573	-1.7457	-1.41054	92.7664
XP_017537627.1	prolyl 4-hydroxylase subunit alpha-3 isoform X1	P4HA3	4	3			-1.96305				62.0635
AHH43098.1	Protein disulfide-isomerase	P4HB	11	2				-3.1177	-2.34216	-4.5972	56.8522
XP_022527492.1	phenylalanine-4-hydroxylase	PAH	5	3	-1.1855	-1.29848	-1.542			1.28833	51.3808
XP_007229650.2	pyruvate dehydrogenase E1 component subunit beta_ mitochondrial	PDHB	12	7	-1.28381	-1.46537	-1.30963	-1.38148			39.4473
XP_017312974.1	protein disulfide-isomerase A2	PDIA2	38	19	-1.20466	-1.36945	-1.48775	-1.35378	-1.21882		62.5401
XP_007234388.1	protein disulfide-isomerase A3	PDIA3	7	2						1.56396	55.2742
XP_017577434.1	phosphoglucomutase-1	PGM1	22	1	1.80976			3.07668		1.67207	61.4579
XP_022530304.1	peroxiredoxin-1	PRDX1	7	3	-1.22834	-1.62494	-2.06199	-1.6729	-1.24252		22.0531
ADO27790.1	mitochondrial thioredoxin-dependent peroxide reductase	PRDX3	6	1				1.28435		-1.75428	26.1318
XP_022517738.1	peroxiredoxin-6	PRDX6	2	1	1.50925	1.583		1.87006		-5.93658	25.2599
XP_017320108.1	prostaglandin reductase 1	PTGR1	16	10	-1.37511	-1.30921		-1.56732			36.8563
XP_022528198.1	glycogen phosphorylase_ brain form	PYGB	11	2			-1.38729	1.21608		1.32809	96.928
XP_007248595.2	glycogen phosphorylase_ liver form	PYGL	43	9	-1.39372	-1.43841	-1.35586	-1.2027	-1.14379		98.2566
XP_017327017.1	glycogen phosphorylase_ muscle form	PYGM	22	3	1.83666					2.2689	97.2531
XP_022536659.1	sarcosine dehydrogenase_ mitochondrial	SARDH	10	2		2.62622			-1.30456	2.4308	104.182
XP_017570350.1	sedoheptulokinase	SHPK	3	2	-1.49672		-2.18742	-1.38936	-1.71892	1.22571	52.4235
NP_001187873.1	sorbitol dehydrogenase	SORD	11	1				3.68473		-7.70743	39.007
XP_017352080.1	succinyl-CoA ligase [GDP-forming] subunit beta_ mitochondrial	SUCLG2	2	2	-1.26426				-1.37973		54.6107
XP_007235240.1	tryptophan 5-hydroxylase 1 isoform X3	TPH1	8	4						1.41452	54.5906
XP_022537735.1	UDP-glucose 6-dehydrogenase	UGDH	7	3						-2.86845	55.7657
XP_022530269.1	UTP--glucose-1-phosphate uridylyltransferase	UGP2	28	6	-5.43348		-2.96762		-2.78763	-8.13795	56.8952
XP_017349981.1	synaptic vesicle membrane protein VAT-1 homolog	VAT1	4	3	-1.443	-1.43326	-1.45128	-1.48514	-1.38165	1.2216	53.545
Immune system process
Accession	Protein name	Symbol name	Peptide count	Unique peptides	Pg0.08	Pg0.5	Pa0.08	Pa0.5	Mix0.08	Mix0.5	Mass
XP_007250278.2	apoptotic chromatin condensation inducer in the nucleus	ACIN1	16	2				1.36181		1.92626	150.406
XP_017312700.1	ATP-citrate synthase	ACLY	36	3		-1.21428	-1.96378			1.34121	120.916
ACJ38229.2	beta-actin_ partial	ACTB	12	1					2.28512		42.109
AHH40462.1	1-acyl-sn-glycerol-3-phosphate acyltransferase epsilon	AGPAT5	5	2			-1.86655				42.4165
XP_007241257.2	adenosylhomocysteinase	AHCY	28	8	-2.88484	-2.0237		-2.18907			48.5107
XP_017316091.1	allograft inflammatory factor 1	AIF1	3	3		-1.27284				1.17316	17.0016
XP_017538748.1	A-kinase anchor protein 8	AKAP8	3	1	-34.8964			-90.4051	-32.6282	-293.835	88.3748
AHH43094.1	ADP-ribosylation factor 1	ARF1	8	1	1.24598	-1.31513		1.25388			20.6567
XP_017313657.1	ADP-ribosylation factor-like protein 11	ARL11	3	2	-1.60917	-1.69755		-1.43705		1.27704	17.9257
XP_022518254.1	probable phospholipid-transporting ATPase IM	ATP8B4	5	2	-1.70788		-1.96855		-1.38208	2.24191	138.885
XP_022526600.1	B-cell receptor-associated protein 31	BCAP31	1	1	-5.88515				5.94122		28.1325
XP_022534214.1	butyrophilin subfamily 1 member A1	BTN1A1	2	1	-1.42507		-1.82967			1.75227	53.2221
XP_017348511.1	complement component C6 isoform X2	C6	4	4	-1.31313		-1.28728				130.564
XP_007259170.2	calcium-binding and coiled-coil domain-containing protein 2	CALCOCO2	5	3	-1.4122	-1.27252	-1.31233	-1.29622	-1.34162		66.0987
XP_007246247.2	calreticulin	CALR	8	2			-1.76136		1.32302	1.36843	49.5621
XP_007243985.2	caspase recruitment domain-containing protein 9 isoform X2	CARD9	9	4	-1.30423	-1.3423				1.31668	67.1642
XP_017547313.1	caspase-8	CASP8	2	1	29.7991	9.33416	79.552	11.1478	3.24557	7.16031	41.9297
XP_017570475.1	catalase	CAT	21	9	-1.24991	-1.41105		-1.15216		1.30193	60.2487
XP_017314748.1	protein CBFA2T3 isoform X1	CBFA2T3	3	1	1.53397			2.48304		-2.3442	76.0085
XP_017571216.1	C-type lectin domain family 4 member K	CD207	3	2					-1.48918	-3.48905	50.4156
XP_017312541.1	B-cell receptor CD22	CD22	1	1		-1.63204	-1.84965		1.47288	1.38648	78.0102
XP_017543651.1	T-cell differentiation antigen CD6-like_ partial	CD6	1	1		-1.33257	-1.40361		1.29854		17.003
XP_022531879.1	H-2 class II histocompatibility antigen gamma chain	CD74	1	1				1.41885	-1.90766	-12.4123	19.6964
XP_007253998.2	T-cell surface glycoprotein CD8 beta chain	CD8B	1	1						1.21642	25.3766
XP_022542479.1	centromere-associated protein E	CENPE	3	2	-1.30361	-1.30972		1.25322			24.0499
XP_022537260.1	clathrin heavy chain 1	CLTC	15	2	1.6771		5.60519				184.092
XP_007232286.2	collagen alpha-1(I) chain	COL1A1	2	1	-1.88518			1.63014		-5.23273	138.113
AHH38835.1	Macrophage colony-stimulating factor 1 receptor	CSF1R	2	1	-1.78098		-1.99083			3.77095	110.584
XP_017308724.1	cystatin-B	CSTB	3	3						1.30953	11.9916
XP_007250635.1	cathepsin D	CTSD	14	6	-1.22649	-1.48857	-1.28016				43.5778
XP_007241598.1	cathepsin Z	CTSZ	6	3		-1.92959		-1.68774			34.2241
XP_017320262.1	dynactin subunit 1	DCTN1	2	1		-1.29286				1.401	141.839
XP_007246315.2	dolichyl-diphosphooligosaccharide--protein glycosyltransferase 48 kDa subunit	DDOST	6	3	1.23335			1.22814			50.4783
XP_022526555.1	differentially expressed in FDCP 6 homolog	DEF6	1	1	-1.73509		-3.64082			1.5873	72.2336
XP_007255000.2	dematin	DMTN	9	3			-1.86754				42.3869
XP_022523742.1	dynamin-2 isoform X5	DNM2	6	5	1.45666	-1.28186					96.0368
XP_017323352.1	docking protein 2	DOK2	5	1	1.34739	-1.5428	-1.72039				65.1916
XP_017540188.1	ephrin-B1	EFNB1	8	4	-1.23155		1.22029			2.36979	39.1033
XP_017546096.1	epithelial cell adhesion molecule	EPCAM	4	3		-1.39802	-1.34366			1.21901	35.2176
XP_017332106.1	bifunctional glutamate/proline--tRNA ligase	EPRS	8	4			-1.81739				180.191
XP_017577258.1	erythroid membrane-associated protein	ERMAP	2	1			-7.44658		2.58535		25.0143
ADE09343.1	ferritin heavy chain subunit	FTH1	2	2		-1.52082		-1.75163	-1.29853	-1.55453	20.9594
XP_017538835.1	glucose-6-phosphate 1-dehydrogenase isoform X3	G6PD	22	2		-3.24949					59.2244
ADO28652.1	glyceraldehyde-3-phosphate dehydrogenase	GAPDH	13	1		2.9271		146.973	66.4667	119.661	36.0652
XP_007252464.2	rab GDP dissociation inhibitor beta	GDI2	28	6		-1.5107	-1.35628	-1.63097			50.8902
XP_022535621.1	glucose-6-phosphate isomerase	GPI	12	7	-1.51794	-1.28361	-1.3469		-1.2886		62.3895
XP_007253688.1	glutathione S-transferase P	GSTP1	15	8	-2.57549						23.7882
AEU59984.1	hemoglobin-beta_ partial	HBB	7	2	1.87481			1.66334	1.36835	1.61115	11.5821
XP_022523752.1	histone deacetylase 5 isoform X1	HDAC5	4	3		-1.84636				-5.4078	124.675
XP_022532759.1	homeodomain-interacting protein kinase 1	HIPK1	3	3	-1.56242				-1.6951	-2.01653	125.463
ADO28551.1	hypoxanthine-guanine phosphoribosyltransferase	HPRT1	9	6	-1.45342	-1.44762	-1.26996	-1.68515	-1.28709		24.9467
XP_017538533.1	heat shock protein HSP 90-alpha 1	HSP90AA1	19	1						1.57023	83.5879
XP_007255550.2	heat shock protein HSP 90-beta	HSP90AB1	20	1	-1.32979					1.45337	83.7868
XP_017554459.1	endoplasmin	HSP90B1	42	3			2.22815			-1.63581	91.4639
NP_001187202.1	heat shock cognate 71 kDa protein	HSPA8	25	5	-3.76117	-2.55848	-2.40217				71.5687
AHH38147.1	60 kDa heat shock protein_ mitochondrial	HSPD1	16	2	-1.36248		-1.61157	-1.35921			61.4018
XP_017553510.1	phosphatidylinositol 3,4,5-5-trisphosphate 5-phosphatase 1	INPP5D	3	2				2.63067	2.48441	1.93766	125.005
XP_022523273.1	ras GTPase-activating-like protein IQGAP2	IQGAP2	12	4	-2.18662		-2.06695	-2.36183	-1.988	-2.19937	189.945
XP_017542880.1	integrin alpha-D	ITGAD	3	2			-2.23074				112.378
XP_017541444.1	integrin alpha-X	ITGAX	4	3	1.61752	-1.63898		-1.40138		-1.69561	30.6417
XP_017540241.1	tyrosine-protein kinase JAK2	JAK2	4	1						16.6722	131.207
XP_017549975.1	kinesin	KIF3B	6	3					-3.68084	-3.04973	87.4719
AHH37330.1	Tyrosine-protein kinase Lck	LCK	5	2		-1.30461				1.24087	58.0434
AHH40076.1	Plastin-2	LCP1	5	2			-2.06983				70.7488
XP_017350897.1	tyrosine-protein kinase Lyn	LYN	3	2	-1.29392		-1.99317	-1.36536			57.5827
XP_017345731.1	microtubule-associated protein tau	MAPT	2	1	2.358	-1.32939		1.88911		1.33934	87.9778
XP_007237367.2	mediator of RNA polymerase II transcription subunit 1	MED1	8	3					1.6965		187.571
XP_017541352.1	maternal embryonic leucine zipper kinase	MELK	5	3	-1.58465	-1.4659	-2.43391			1.49268	69.9878
XP_017548029.1	homeobox protein MIXL1	MIXL1	3	2	-2.09987	-1.58553		-2.14431		-1.62044	45.4803
XP_017550233.1	matrix metalloproteinase-20	MMP20	1	1	-3.28739					-144.94	51.8833
XP_022528294.1	C-1-tetrahydrofolate synthase_ cytoplasmic	MTHFD1	25	5		-1.59244			-1.53542		101.414
XP_022530557.1	interferon-induced GTP-binding protein Mx1	MX1	4	4			-1.42125				74.0965
XP_022539131.1	myosin-9	MYH9	18	3	-1.58065	-1.39358	-1.34552	-1.36919		1.20697	213.874
XP_007249145.2	omega-amidase NIT2	NIT2	1	1	-2.12453	-1.48085	-1.8717	-1.33658	-1.37993	1.58331	31.3365
XP_007254493.2	NF-kappa-B-activating protein isoform X2	NKAP	3	2	-2.93871			-5.38919		-4.24517	43.2131
XP_022521266.1	NLR family CARD domain-containing protein 3	NLRC3	11	3	4.41989	2.86096		2.5296	1.45319	5.86483	105.631
XP_017349325.1	NACHT_ LRR and PYD domains-containing protein 12	NLRP12	5	4	2.48872	21.1202		22.3926	3.08806	51.9318	160.447
XP_017540594.1	NACHT_ LRR and PYD domains-containing protein 3	NLRP3	6	3	-1.65602		1.43318	-1.46589		1.99463	129.325
XP_007239930.2	ubiquitin thioesterase otulin isoform X1	OTULIN	2	2					1.95191	2.8634	58.6172
XP_017330028.1	polyadenylate-binding protein 4	PABPC4	3	3	-1.40298	-1.76284		-1.51673	-1.24197		19.043
XP_017581275.1	poly [ADP-ribose] polymerase 14	PARP14	16	9			-1.24048			1.38478	223.495
XP_017550570.1	poly [ADP-ribose] polymerase 9	PARP9	3	1						1.46259	94.2218
XP_007234388.1	protein disulfide-isomerase A3	PDIA3	7	2						1.56396	55.2742
XP_017577434.1	phosphoglucomutase-1	PGM1	22	1	1.80976			3.07668		1.67207	61.4579
NP_001187395.1	membrane-associated progesterone receptor component 1	PGRMC1	11	6	-1.28447		-1.48436	-1.30869	-1.43377		20.6042
XP_017553715.1	1-phosphatidylinositol 4_5-bisphosphate phosphodiesterase gamma-1 isoform X3	PLCG1	13	4				2.19996	5.71975	2.02829	144.08
AHH42369.1	1-phosphatidylinositol 4_5-bisphosphate phosphodiesterase gamma-2	PLCG2	7	3				-1.80715			148.401
XP_022526361.1	polyglutamine-binding protein 1	PQBP1	17	5						1.26426	29.505
XP_022530304.1	peroxiredoxin-1	PRDX1	7	3	-1.22834	-1.62494	-2.06199	-1.6729	-1.24252		22.0531
ADO27790.1	mitochondrial thioredoxin-dependent peroxide reductase	PRDX3	6	1				1.28435		-1.75428	26.1318
XP_022517738.1	peroxiredoxin-6	PRDX6	2	1	1.50925	1.583		1.87006		-5.93658	25.2599
XP_017541408.1	proteasome activator complex subunit 3	PSME3	4	2			1.48885			-1.52733	29.426
XP_022528198.1	glycogen phosphorylase_ brain form	PYGB	11	2			-1.38729	1.21608		1.32809	96.928
XP_007248595.2	glycogen phosphorylase_ liver form	PYGL	43	9	-1.39372	-1.43841	-1.35586	-1.2027			98.2566
XP_007252241.1	ras-related protein Rab-10	RAB10	7	2	-1.22602	-1.33135	-1.7609	-1.33817	-1.25062	1.26847	22.8061
XP_022534704.1	ras-related protein Rab-12	RAB12	4	1	2.43784						27.8088
XP_007254054.1	ras-related protein Rab-14	RAB14	8	5	-1.54591	-1.38256	-1.47981	-1.47353		1.16433	24.1521
XP_017351144.1	ras-related protein Rab-35	RAB35	6	2	-1.48316			1.63405		2.00706	24.3935
XP_017573385.1	ras-related protein Rab-37	RAB37	3	1		-1.60095	-1.77749			2.20437	24.0061
AHH40818.1	Ras-related protein Rab-3A	RAB3A	5	1						1.33209	25.1271
XP_022536499.1	ras-related protein Rab-3C	RAB3C	4	2			-1.86825				25.3663
AHH37430.1	Ras-related protein Rab-43	RAB43	3	1	1.95639			1.55861	1.30753	1.5523	23.4535
XP_007260962.1	ras-related protein Rab-4B	RAB4B	4	3	-1.67206	-1.61221		-1.94328	-1.48763		24.054
XP_007260484.2	ras-related protein Rab-5B	RAB5B	3	2	-1.49103			-1.42774		1.35133	23.872
XP_007244835.1	ras-related protein Rab-6A isoform X1	RAB6A	6	2	2.23495			1.46967			23.6338
ANR02485.1	recombination activating protein 1_ partial	RAG1	1	1	-2.46904		9.26397	5.97172	52.8405	24.2243	48.8863
AAY79090.1	recombination activating gene 2_ partial	RAG2	3	2					-4.43701		46.8596
ADO28309.1	retinol-binding protein 1	RBP1	1	1				1.5205			16.0532
AAK95212.1	40S ribosomal protein S27a	RPS27A	4	2	-1.26466	-1.28303			1.25931	1.42774	18.3412																										XP_022534554.1	XP_022534555.1	XP_022534556.1	XP_022534557.1	XP_022536460.1
XP_017540751.1	reticulon-4	RTN4	4	3	1.56973						102.44
XP_022538459.1	SRSF protein kinase 1	SRPK1	2	1	-1.32835	-1.70686		-1.50756	-1.39359		74.8805
XP_007249289.2	switch-associated protein 70	SWAP70	14	4			1.88672	1.63575	1.37041	2.27438	69.9573
XP_007255218.2	DNA topoisomerase 2-alpha	TOP2A	9	5	-1.48641	-1.72834			-1.56482		178.44
XP_017311371.1	E3 ubiquitin-protein ligase TRIM11	TRIM11	2	2	-1.22663	-1.48634	-1.76053				33.3323
XP_017315079.1	E3 ubiquitin/ISG15 ligase TRIM25	TRIM25	3	2		-1.38439				15.6144	66.6722
XP_022524309.1	tripartite motif-containing protein 35	TRIM35	4	3				-4.26224			36.8724
XP_017540102.1	thyrotropin receptor isoform X1	TSHR	2	2		-4.70987			-5.77729	-8.79459	87.6927
AHH39970.1	Tubulin beta chain	TUBB	12	1	17.9059	12.4819		20.7342		10.8296	50.1272
ADO27889.1	ubiquitin-conjugating enzyme e2 n	UBE2N	2	1	1.84679	1.45964	1.58841	1.49846		1.77802	17.2779
XP_017349981.1	synaptic vesicle membrane protein VAT-1 homolog	VAT1	4	3	-1.443	-1.43326	-1.45128	-1.48514	-1.38165	1.2216	53.545
XP_017545006.1	YTH domain-containing protein 2-like_ partial	YTHDF2	2	2			-2.41	-1.39907	-1.39456		19.6727
XP_017339849.1	zinc finger protein 36_ C3H1 type-like 2	zfp36l2	4	2	1.40745	-1.52133	-1.30413				42.2968
Apoptotic process
Accession	Description	Name	Peptide count	Unique peptides	Pg0.08	Pg0.5	Pa0.08	Pa0.5	Mix0.08	Mix0.5	Mass
XP_007250278.2	apoptotic chromatin condensation inducer in the nucleus	ACIN1	16	2				1.36181		1.92626	150.406
NP_001187255.1	annexin A6	ANXA6	27	13			-1.41739				75.3479
XP_022526600.1	B-cell receptor-associated protein 31	BCAP31	1	1	-5.88515				5.94122		28.1325
XP_017561757.1	baculoviral IAP repeat-containing protein 5.1	birc5.1	4	1	2.14791						18.0304
XP_017537033.1	mitotic checkpoint serine/threonine-protein kinase BUB1 beta	BUB1B	3	1	1.66467			1.62484	1.40277		73.6747
XP_007249869.2	caspase-2 isoform X2	CASP2	1	1		6.34334		3.26663	2.67135	7.72774	53.2469
XP_017547313.1	caspase-8	CASP8	2	1	29.7991	9.33416	79.552	11.1478	3.24557	7.16031	41.9297
XP_017564435.1	extracellular calcium-sensing receptor	CASR	4	3	-1.74004	-2.00808	-1.99286				54.8876
XP_017323130.1	cyclin-dependent kinase 11B	CDK11B	4	1	1.49421			1.62552	1.94943	2.35056	93.1642
XP_007238711.1	cullin-2	CUL2	7	5	-1.45885	-1.43019	-1.53814	-1.62986			87.7599
XP_007258757.2	cytochrome P450 1B1	CYP1B1	4	1			-1.78988		1.42795	1.89913	60.0527
XP_007229863.2	protein CYR61	CYR61	6	4		-1.41971	-1.7228	-1.43899	-1.35217		45.8966
ADO28652.1	glyceraldehyde-3-phosphate dehydrogenase	GAPDH	13	1		2.9271		146.973	66.4667	119.661	36.0652
XP_015462663.1	glutathione peroxidase 1	GPX1	2	1				3.80466		-8.69534	21.725
XP_017336135.1	PTB domain-containing engulfment adapter protein 1 isoform X4	GULP1	2	1	2.13321					1.6668	34.2691
XP_022532759.1	homeodomain-interacting protein kinase 1	HIPK1	3	3	-1.56242				-1.6951	-2.01653	125.463
AHH41738.1	78 kDa glucose-regulated protein	HSPA5	8	1		32.0545					72.2036
AHH38147.1	60 kDa heat shock protein_ mitochondrial	HSPD1	16	2	-1.36248		-1.61157	-1.35921			61.4018
XP_017553510.1	phosphatidylinositol 3	INPP5D	3	2				2.63067	2.48441	1.93766	125.005
XP_017540241.1	tyrosine-protein kinase JAK2	JAK2	4	1						16.6722	131.207
XP_022522916.1	KN motif and ankyrin repeat domain-containing protein 2	KANK2	3	1	-1.98163	-1.60001	-2.16965			1.40474	117.683
XP_017539011.1	keratin_ type I cytoskeletal 18	KRT18	16	2			16.6759	31.1413	16.2432		48.5807
XP_007254288.2	keratin_ type II cytoskeletal 8	KRT8	12	1		2.13514	4.20785	3.29166		2.56534	53.9887
XP_022532852.1	membrane-associated guanylate kinase_ WW and PDZ domain-containing protein 3 isoform X1	MAGI3	5	2		-1.3193				1.32648	152.703
XP_017541352.1	maternal embryonic leucine zipper kinase	MELK	5	3	-1.58465	-1.4659	-2.43391			1.49268	69.9878
XP_022530557.1	interferon-induced GTP-binding protein Mx1	MX1	4	4			-1.42125				74.0965
XP_017540594.1	NACHT_ LRR and PYD domains-containing protein 3	NLRP3	6	3	-1.65602		1.43318	-1.46589		1.99463	129.325
XP_017575318.1	oxidation resistance protein 1 isoform X2	OXR1	8	7	-1.27074	-1.59826		-1.80573	-1.7457	-1.41054	92.7664
ADO27790.1	mitochondrial thioredoxin-dependent peroxide reductase	PRDX3	6	1				1.28435		-1.75428	26.1318
XP_017314924.1	protein kinase C alpha type	PRKCA	9	1	4.32056	2.00268		3.1731	2.59604		79.4778
XP_017541408.1	proteasome activator complex subunit 3	PSME3	4	2			1.48885			-1.52733	29.426
sp|Q90YS2.1|RS3_ICTPU	Full=40S ribosomal protein S3	RPS3	11	2	1.42951			1.48206	1.37029	1.52134	27.0607
XP_007255768.2	reticulon-3	RTN3	4	2	1.85286		1.64059				124.372
XP_017540751.1	reticulon-4	RTN4	4	3	1.56973						102.44
AHH37914.1	Serine/threonine-protein kinase 25	STK25	1	1		-1.39584		1.25767			48.3978
XP_022537150.1	T-lymphoma invasion and metastasis-inducing protein 1 isoform X1	TIAM1	6	2				1.76489		-3.2379	183.854
XP_007255218.2	DNA topoisomerase 2-alpha	TOP2A	9	5	-1.48641	-1.72834			-1.56482		178.44
XP_022524309.1	tripartite motif-containing protein 35	TRIM35	4	3				-4.26224			36.8724
XP_022522415.1	E3 ubiquitin-protein ligase TRIM39	TRIM39	7	4		1.90943		2.13057		2.29563	63.0705																										XP_017543672.1	XP_017543763.1	XP_017543764.1	XP_017543765.1	XP_017543766.1	XP_017544125.1	XP_017544126.1	XP_017544127.1	XP_017544128.1	XP_017544129.1	XP_017544130.1	XP_017545031.1	XP_017545267.1
XP_017559053.1	uveal autoantigen with coiled-coil domains and ankyrin repeats protein	UACA	3	1				1.17071		1.7111	156.7
[truncated: 17 more columns]
